# Supplementary material for: Systematic comparison of post-column isotope dilution using LC-CO-IRMS with qNMR for amino acid purity determination
Source: Anal Bioanal Chem. 2019 Sep 12;411(27):7207–20. doi: 10.1007/s00216-019-02116-2 (PMC6838028; doi:10.1007/s00216-019-02116-2)
Supplement: Supplementary file 2 — (XLSM 178 kb) [file 216_2019_2116_MOESM2_ESM.xlsm]

## Sheet: Summary
Dunn, Malinovsky, Achtar, Clarkson and Goenaga-Infante, Comparison of post-column isotope dilution with qNMR for amino acid purity determination
Worksheet													Summary
Peakwise
													Approach	Mass of sample obtained by IDMS (ng)
														value (ng)	u	U (k = 2)
													Peakwise	577.713	2.71496	5.42993
													Pointwise	574.747
													Difference	2.96619
													% difference	0.516086
Pointwise

## Sheet: Peakwise
Term	Term	Unit	Value	Uncertainty	Defined or Calibrated Terms							Spike Mass Flow		Ratio of Blend
					Rsp(13C/12C)	Rs(13C/12C)	Ar(H)	Ar(O)	Ar(N)	Ar(13C)	Ar(12C)	Concentration of Spike	Flow rate of Spike	Isodat Area44	Isodat Area45	Isodat BGD 44	Isodat BGD 45	Isodat Peak Width
Defined or measured terms	Rsp(13C/12C)		50.5077	0.869409	51.3771	50.5077	50.5077	50.5077	50.5077	50.5077	50.5077	50.5077	50.5077	50.5077	50.5077	50.5077	50.5077	50.5077
	Rs(13C/12C)		0.010675	0.000286	0.010675	0.010961	0.010675	0.010675	0.010675	0.010675	0.010675	0.010675	0.010675	0.010675	0.010675	0.010675	0.010675	0.010675
	Ar(H)	AU	1.00798	0.000135	1.00798	1.00798	1.00811	1.00798	1.00798	1.00798	1.00798	1.00798	1.00798	1.00798	1.00798	1.00798	1.00798	1.00798
	Ar(O)	AU	15.9994	0.00037	15.9994	15.9994	15.9994	15.9998	15.9994	15.9994	15.9994	15.9994	15.9994	15.9994	15.9994	15.9994	15.9994	15.9994
	Ar(N)	AU	14.0069	0.000425	14.0069	14.0069	14.0069	14.0069	14.0073	14.0069	14.0069	14.0069	14.0069	14.0069	14.0069	14.0069	14.0069	14.0069
	Ar(13C)	AU	13.0034	1e-06	13.0034	13.0034	13.0034	13.0034	13.0034	13.0034	13.0034	13.0034	13.0034	13.0034	13.0034	13.0034	13.0034	13.0034
	Ar(12C)	AU	12	0	12	12	12	12	12	12	12	12	12	12	12	12	12	12
	Concentration of Spike	ng/μg	0.118657	0.00051505	0.118657	0.118657	0.118657	0.118657	0.118657	0.118657	0.118657	0.119172	0.118657	0.118657	0.118657	0.118657	0.118657	0.118657
	Flow rate of Spike	μg/s	305.854	0.528168	305.854	305.854	305.854	305.854	305.854	305.854	305.854	305.854	306.382	305.854	305.854	305.854	305.854	305.854
	Isodat Area44	pAs	204192		204192	204192	204192	204192	204192	204192	204192	204192	204192	204192	204192	204192	204192	204192
	Isodat Area45	pAs	7839		7839	7839	7839	7839	7839	7839	7839	7839	7839	7839	7839	7839	7839	7839
	Isodat BGD 44	pA	617		617	617	617	617	617	617	617	617	617	617	617	617	617	617
	Isodat BGD 45	pA	9528.8		9528.8	9528.8	9528.8	9528.8	9528.8	9528.8	9528.8	9528.8	9528.8	9528.8	9528.8	9528.8	9528.8	9528.8
	Isodat Peak Width	s	84.9		84.9	84.9	84.9	84.9	84.9	84.9	84.9	84.9	84.9	84.9	84.9	84.9	84.9	84.9
Calculation stages	Valine % C	%	51.2632	0.000950275	51.2632	51.2638	51.2626	51.2629	51.263	51.2632	51.2632	51.2632	51.2632	51.2632	51.2632	51.2632	51.2632	51.2632
	Spike % C	%	41.8845	0.00086629	41.8851	41.8845	41.8842	41.884	41.8845	41.8845	41.8845	41.8845	41.8845	41.8845	41.8845	41.8845	41.8845	41.8845
	xsp(13C)	%	98.0585	0.0322263	98.0908	98.0585	98.0585	98.0585	98.0585	98.0585	98.0585	98.0585	98.0585	98.0585	98.0585	98.0585	98.0585	98.0585
	xsp(12C)	%	1.94146	0.0322263	1.90923	1.94146	1.94146	1.94146	1.94146	1.94146	1.94146	1.94146	1.94146	1.94146	1.94146	1.94146	1.94146	1.94146
	Ar,sp(C)	AU	12.9839	0.000323345	12.9842	12.9839	12.9839	12.9839	12.9839	12.9839	12.9839	12.9839	12.9839	12.9839	12.9839	12.9839	12.9839	12.9839
	xs(13C)	%	1.05622	0.0279911	1.05622	1.08422	1.05622	1.05622	1.05622	1.05622	1.05622	1.05622	1.05622	1.05622	1.05622	1.05622	1.05622	1.05622
	xs(12C)	%	98.9438	0.0279911	98.9438	98.9158	98.9438	98.9438	98.9438	98.9438	98.9438	98.9438	98.9438	98.9438	98.9438	98.9438	98.9438	98.9438
	Ar,s(C)	AU	12.0106	0.00028085	12.0106	12.0109	12.0106	12.0106	12.0106	12.0106	12.0106	12.0106	12.0106	12.0106	12.0106	12.0106	12.0106	12.0106
	Area44s	pAs	256575	0	256575	256575	256575	256575	256575	256575	256575	256575	256575	256575	256575	256575	256575	256575
	Area45s	pAs	816834	0	816834	816834	816834	816834	816834	816834	816834	816834	816834	816834	816834	816834	816834	816834
	Rblend(13C/12C)		3.1836	0	3.1836	3.1836	3.1836	3.1836	3.1836	3.1836	3.1836	3.1836	3.1836	3.1836	3.1836	3.1836	3.1836	3.1836
	MFsp	ng/s	36.2918	0.169539	36.2918	36.2918	36.2918	36.2918	36.2918	36.2918	36.2918	36.4493	36.3544	36.2918	36.2918	36.2918	36.2918	36.2918
	MFsp carbon	ng/s	15.2006	0.0710111	15.2009	15.2006	15.2005	15.2005	15.2006	15.2006	15.2006	15.2666	15.2269	15.2006	15.2006	15.2006	15.2006	15.2006
	Area44blank	pAs	52383.3	0	52383.3	52383.3	52383.3	52383.3	52383.3	52383.3	52383.3	52383.3	52383.3	52383.3	52383.3	52383.3	52383.3	52383.3
	Area45blank	pAs	808995	0	808995	808995	808995	808995	808995	808995	808995	808995	808995	808995	808995	808995	808995	808995
	Rblank(13C/12C)		15.4438	0	15.4438	15.4438	15.4438	15.4438	15.4438	15.4438	15.4438	15.4438	15.4438	15.4438	15.4438	15.4438	15.4438	15.4438
	MFblank carbon	ng/s	0.626858	0.00568895	0.631732	0.627062	0.626853	0.626851	0.626858	0.626858	0.626858	0.629579	0.627941	0.626858	0.626858	0.626858	0.626858	0.626858
	MFs carbon	ng/s	3.48827	0.0163966	3.48939	3.4897	3.48824	3.48823	3.48827	3.48827	3.48827	3.50341	3.49429	3.48827	3.48827	3.48827	3.48827	3.48827
	Mass of Valine Carbon	ng	296.154	1.39207	296.249	296.275	296.152	296.151	296.154	296.154	296.154	297.44	296.666	296.154	296.154	296.154	296.154	296.154
	Mass of Valine by IDMS	ng	577.713	2.71496	577.899	577.943	577.715	577.71	577.715	577.713	577.713	580.22	578.71	577.713	577.713	577.713	577.713	577.713
(Absolute difference)2	Valine % C				0	3.41299e-07	4.22275e-07	1.0486e-07	3.45883e-08	4.82735e-16	0	0	0	0	0	0	0	0
	Spike % C				3.67453e-07	0	1.33084e-07	2.49918e-07	0	3.3795e-12	0	0	0	0	0	0	0	0
	xsp(13C)				0.00103853	0	0	0	0	0	0	0	0	0	0	0	0	0
	xsp(12C)				0.00103853	0	0	0	0	0	0	0	0	0	0	0	0	0
	Ar,sp(C)				1.04551e-07	0	0	0	0	9.61548e-13	0	0	0	0	0	0	0	0
	xs(13C)				0	0.000783502	0	0	0	0	0	0	0	0	0	0	0	0
	xs(12C)				0	0.000783502	0	0	0	0	0	0	0	0	0	0	0	0
	Ar,s(C)				0	7.88768e-08	0	0	0	1.11561e-16	0	0	0	0	0	0	0	0
	Area44s				0	0	0	0	0	0	0	0	0	0	0	0	0	0
	Area45s				0	0	0	0	0	0	0	0	0	0	0	0	0	0
	Rblend(13C/12C)				0	0	0	0	0	0	0	0	0	0	0	0	0	0
	MFsp				0	0	0	0	0	0	0	0.0248157	0.00392766	0	0	0	0	0
	MFsp carbon				4.8397e-08	0	1.75284e-08	3.29166e-08	0	4.45112e-13	0	0.00435345	0.000689034	0	0	0	0	0
	Area44blank				0	0	0	0	0	0	0	0	0	0	0	0	0	0
	Area45blank				0	0	0	0	0	0	0	0	0	0	0	0	0	0
	Rblank(13C/12C)				0	0	0	0	0	0	0	0	0	0	0	0	0	0
	MFblank carbon				2.37471e-05	4.14817e-08	2.98097e-11	5.59797e-11	0	3.71637e-16	0	7.4037e-06	1.17181e-06	0	0	0	0	0
	MFs carbon				1.25996e-06	2.03962e-06	9.23078e-10	1.73345e-09	0	1.1508e-14	0	0.000229261	3.62859e-05	0	0	0	0	0
	Mass of Valine Carbon				0.00908184	0.0147016	6.65356e-06	1.24947e-05	0	8.29498e-11	0	1.65252	0.261549	0	0	0	0	0
	Mass of Valine by IDMS				0.0345591	0.0528717	5.25101e-06	1.0537e-05	4.39283e-06	3.24508e-10	0	6.28831	0.995271	0	0	0	0	0
Budget	Valine % C				0	37.7952	46.7624	11.6122	3.83027	5.34577e-08	0	0	0	0	0	0	0	0
	Spike % C				48.9638	0	17.7337	33.3021	0	0.000450325	0	0	0	0	0	0	0	0
	xsp(13C)				100	0	0	0	0	0	0	0	0	0	0	0	0	0
	xsp(12C)				100	0	0	0	0	0	0	0	0	0	0	0	0	0
	Ar,sp(C)				99.9991	0	0	0	0	0.000919683	0	0	0	0	0	0	0	0
	xs(13C)				0	100	0	0	0	0	0	0	0	0	0	0	0	0
	xs(12C)				0	100	0	0	0	0	0	0	0	0	0	0	0	0
	Ar,s(C)				0	100	0	0	0	1.41437e-07	0	0	0	0	0	0	0	0
	Area44s				#DIV/0!	#DIV/0!	#DIV/0!	#DIV/0!	#DIV/0!	#DIV/0!	#DIV/0!	#DIV/0!	#DIV/0!	#DIV/0!	#DIV/0!	#DIV/0!	#DIV/0!	#DIV/0!
	Area45s				#DIV/0!	#DIV/0!	#DIV/0!	#DIV/0!	#DIV/0!	#DIV/0!	#DIV/0!	#DIV/0!	#DIV/0!	#DIV/0!	#DIV/0!	#DIV/0!	#DIV/0!	#DIV/0!
	Rblend(13C/12C)				#DIV/0!	#DIV/0!	#DIV/0!	#DIV/0!	#DIV/0!	#DIV/0!	#DIV/0!	#DIV/0!	#DIV/0!	#DIV/0!	#DIV/0!	#DIV/0!	#DIV/0!	#DIV/0!
	MFsp				0	0	0	0	0	0	0	86.3354	13.6646	0	0	0	0	0
	MFsp carbon				0.000959766	0	0.000347607	0.000652772	0	8.82706e-09	0	86.3337	13.6643	0	0	0	0	0
	Area44blank				#DIV/0!	#DIV/0!	#DIV/0!	#DIV/0!	#DIV/0!	#DIV/0!	#DIV/0!	#DIV/0!	#DIV/0!	#DIV/0!	#DIV/0!	#DIV/0!	#DIV/0!	#DIV/0!
	Area45blank				#DIV/0!	#DIV/0!	#DIV/0!	#DIV/0!	#DIV/0!	#DIV/0!	#DIV/0!	#DIV/0!	#DIV/0!	#DIV/0!	#DIV/0!	#DIV/0!	#DIV/0!	#DIV/0!
	Rblank(13C/12C)				#DIV/0!	#DIV/0!	#DIV/0!	#DIV/0!	#DIV/0!	#DIV/0!	#DIV/0!	#DIV/0!	#DIV/0!	#DIV/0!	#DIV/0!	#DIV/0!	#DIV/0!	#DIV/0!
	MFblank carbon				73.3746	0.128172	9.21071e-05	0.000172968	0	1.1483e-09	0	22.8763	3.6207	0	0	0	0	0
	MFs carbon				0.468651	0.758649	0.000343344	0.000644767	0	4.28047e-09	0	85.275	13.4967	0	0	0	0	0
	Mass of Valine Carbon				0.468651	0.758649	0.000343344	0.000644767	0	4.28047e-09	0	85.275	13.4967	0	0	0	0	0
	Mass of Valine by IDMS				0.46885	0.71729	7.12385e-05	0.000142951	5.95958e-05	4.40247e-09	0	85.3111	13.5025	0	0	0	0	0

## Sheet: Pointwise
Raw ion currents for each data point within peak					Pointwise application of the IDMS Equation														Background correction to MFs		Integration					Conversion of MFs carbon to MFs
Time	44	45	46		MFsp	Ar,s(C)	Ar,sp(C)	xs(12C)	xs(13C)	xsp(12C)	xsp(13C)	Rblend(12C/13C)	Rsp(12C/13C)	Rs(13C/12C)	Ar(13C)	Ar(12C)	MFs		BGD corrected MFs		Simpson's Rule Integration		Trapezoidal integration			sample C content	Mass of sample
s	pA	pA	pA		ng s-1												ng s-1				Multiplier	MFs * Multiplier				%	ng
1977.56	622.581	9528.82	16.1185		15.2006	12.0106	12.9839	98.9438	1.05622	1.94146	98.0585	0.0653366	0.0197989	0.010675	13.0034	12	0.635028								Trapezoidal	51.2632	574.747
1977.77	623.183	9529.12	16.119		15.2006	12.0106	12.9839	98.9438	1.05622	1.94146	98.0585	0.0653978	0.0197989	0.010675	13.0034	12	0.635881								Simpson's Rule	51.2632	574.746
1977.97	623.742	9529.34	16.1196		15.2006	12.0106	12.9839	98.9438	1.05622	1.94146	98.0585	0.0654549	0.0197989	0.010675	13.0034	12	0.636678
1978.18	624.423	9530.23	16.1269		15.2006	12.0106	12.9839	98.9438	1.05622	1.94146	98.0585	0.0655202	0.0197989	0.010675	13.0034	12	0.63759									Difference	-0.000303892
1978.39	625.094	9530.85	16.1288		15.2006	12.0106	12.9839	98.9438	1.05622	1.94146	98.0585	0.0655864	0.0197989	0.010675	13.0034	12	0.638513
1978.6	625.68	9530.23	16.1319		15.2006	12.0106	12.9839	98.9438	1.05622	1.94146	98.0585	0.0656521	0.0197989	0.010675	13.0034	12	0.63943		0.00269172		1	0.00269172
1978.81	626.441	9529.89	16.1356		15.2006	12.0106	12.9839	98.9438	1.05622	1.94146	98.0585	0.0657343	0.0197989	0.010675	13.0034	12	0.640576		0.00383852		4	0.0153541	0.00068241
1979.02	627.356	9531.37	16.1394		15.2006	12.0106	12.9839	98.9438	1.05622	1.94146	98.0585	0.0658202	0.0197989	0.010675	13.0034	12	0.641774		0.00503648		2	0.010073	0.00160541
1979.23	628.201	9532.16	16.1445		15.2006	12.0106	12.9839	98.9438	1.05622	1.94146	98.0585	0.0659033	0.0197989	0.010675	13.0034	12	0.642935		0.00619687		4	0.0247875	0.0027793
1979.44	628.98	9531.9	16.1487		15.2006	12.0106	12.9839	98.9438	1.05622	1.94146	98.0585	0.0659868	0.0197989	0.010675	13.0034	12	0.6441		0.00736185		2	0.0147237	0.0041894
1979.65	629.956	9531.8	16.1516		15.2006	12.0106	12.9839	98.9438	1.05622	1.94146	98.0585	0.0660899	0.0197989	0.010675	13.0034	12	0.645538		0.00880054		4	0.0352022	0.00587837
1979.86	631.051	9532.63	16.1541		15.2006	12.0106	12.9839	98.9438	1.05622	1.94146	98.0585	0.066199	0.0197989	0.010675	13.0034	12	0.64706		0.0103226		2	0.0206453	0.00789587
1980.07	632.176	9533.81	16.16		15.2006	12.0106	12.9839	98.9438	1.05622	1.94146	98.0585	0.0663088	0.0197989	0.010675	13.0034	12	0.648592		0.0118542		4	0.0474167	0.0102133
1980.28	633.396	9535.2	16.168		15.2006	12.0106	12.9839	98.9438	1.05622	1.94146	98.0585	0.0664271	0.0197989	0.010675	13.0034	12	0.650243		0.013505		2	0.0270101	0.0128634
1980.48	634.625	9536.23	16.174		15.2006	12.0106	12.9839	98.9438	1.05622	1.94146	98.0585	0.0665488	0.0197989	0.010675	13.0034	12	0.651941		0.0152032		4	0.0608126	0.0158634
1980.69	635.889	9535.84	16.1836		15.2006	12.0106	12.9839	98.9438	1.05622	1.94146	98.0585	0.0666841	0.0197989	0.010675	13.0034	12	0.653828		0.0170904		2	0.0341808	0.0192219
1980.9	637.303	9536.53	16.1916		15.2006	12.0106	12.9839	98.9438	1.05622	1.94146	98.0585	0.0668275	0.0197989	0.010675	13.0034	12	0.655829		0.0190916		4	0.0763664	0.0230029
1981.11	638.734	9536.89	16.1936		15.2006	12.0106	12.9839	98.9438	1.05622	1.94146	98.0585	0.066975	0.0197989	0.010675	13.0034	12	0.657887		0.0211494		2	0.0422988	0.027188
1981.32	640.331	9537.28	16.1986		15.2006	12.0106	12.9839	98.9438	1.05622	1.94146	98.0585	0.0671399	0.0197989	0.010675	13.0034	12	0.660187		0.0234492		4	0.0937969	0.0318485
1981.53	641.982	9538.05	16.2064		15.2006	12.0106	12.9839	98.9438	1.05622	1.94146	98.0585	0.0673075	0.0197989	0.010675	13.0034	12	0.662526		0.0257883		2	0.0515765	0.0370431
1981.74	643.756	9539.14	16.215		15.2006	12.0106	12.9839	98.9438	1.05622	1.94146	98.0585	0.0674858	0.0197989	0.010675	13.0034	12	0.665014		0.0282759		4	0.113103	0.0426928
1981.95	645.656	9540.1	16.227		15.2006	12.0106	12.9839	98.9438	1.05622	1.94146	98.0585	0.0676781	0.0197989	0.010675	13.0034	12	0.667697		0.0309588		2	0.0619176	0.0488828
1982.16	647.65	9540.53	16.2368		15.2006	12.0106	12.9839	98.9438	1.05622	1.94146	98.0585	0.0678841	0.0197989	0.010675	13.0034	12	0.670571		0.0338329		4	0.135332	0.0556536
1982.36	649.901	9541.47	16.2493		15.2006	12.0106	12.9839	98.9438	1.05622	1.94146	98.0585	0.0681133	0.0197989	0.010675	13.0034	12	0.673769		0.0370314		2	0.0740628	0.0630234
1982.57	652.168	9542.48	16.2594		15.2006	12.0106	12.9839	98.9438	1.05622	1.94146	98.0585	0.0683437	0.0197989	0.010675	13.0034	12	0.676984		0.0402462		4	0.160985	0.0710603
1982.78	654.66	9544.68	16.2762		15.2006	12.0106	12.9839	98.9438	1.05622	1.94146	98.0585	0.0685889	0.0197989	0.010675	13.0034	12	0.680406		0.0436678		2	0.0873356	0.0798293
1982.99	657.315	9546.29	16.2839		15.2006	12.0106	12.9839	98.9438	1.05622	1.94146	98.0585	0.0688556	0.0197989	0.010675	13.0034	12	0.684126		0.0473877		4	0.189551	0.0893446
1983.2	660.066	9547.38	16.2991		15.2006	12.0106	12.9839	98.9438	1.05622	1.94146	98.0585	0.0691359	0.0197989	0.010675	13.0034	12	0.688037		0.0512992		2	0.102598	0.0997561
1983.41	662.952	9547.76	16.3134		15.2006	12.0106	12.9839	98.9438	1.05622	1.94146	98.0585	0.0694353	0.0197989	0.010675	13.0034	12	0.692215		0.0554768		4	0.221907	0.110914
1983.62	666.113	9549.52	16.3275		15.2006	12.0106	12.9839	98.9438	1.05622	1.94146	98.0585	0.0697535	0.0197989	0.010675	13.0034	12	0.696655		0.0599173		2	0.119835	0.122973
1983.83	669.398	9550.72	16.3419		15.2006	12.0106	12.9839	98.9438	1.05622	1.94146	98.0585	0.0700888	0.0197989	0.010675	13.0034	12	0.701333		0.0645952		4	0.258381	0.135984
1984.04	672.89	9551.81	16.3579		15.2006	12.0106	12.9839	98.9438	1.05622	1.94146	98.0585	0.0704463	0.0197989	0.010675	13.0034	12	0.706322		0.0695844		2	0.139169	0.149939
1984.24	676.639	9552.77	16.3752		15.2006	12.0106	12.9839	98.9438	1.05622	1.94146	98.0585	0.0708317	0.0197989	0.010675	13.0034	12	0.711699		0.0749613		4	0.299845	0.164972
1984.45	680.542	9553.11	16.3913		15.2006	12.0106	12.9839	98.9438	1.05622	1.94146	98.0585	0.0712377	0.0197989	0.010675	13.0034	12	0.717364		0.0806266		2	0.161253	0.181231
1984.66	684.781	9554.63	16.4067		15.2006	12.0106	12.9839	98.9438	1.05622	1.94146	98.0585	0.07167	0.0197989	0.010675	13.0034	12	0.723397		0.0866591		4	0.346636	0.198712
1984.87	689.35	9557.93	16.4323		15.2006	12.0106	12.9839	98.9438	1.05622	1.94146	98.0585	0.0721234	0.0197989	0.010675	13.0034	12	0.729723		0.0929853		2	0.185971	0.217665
1985.08	694.09	9559.92	16.4546		15.2006	12.0106	12.9839	98.9438	1.05622	1.94146	98.0585	0.0726042	0.0197989	0.010675	13.0034	12	0.736432		0.099694		4	0.398776	0.2378
1985.29	699.182	9561.44	16.4747		15.2006	12.0106	12.9839	98.9438	1.05622	1.94146	98.0585	0.0731251	0.0197989	0.010675	13.0034	12	0.743701		0.106964		2	0.213927	0.259395
1985.5	704.552	9562.79	16.4993		15.2006	12.0106	12.9839	98.9438	1.05622	1.94146	98.0585	0.0736764	0.0197989	0.010675	13.0034	12	0.751395		0.114657		4	0.458627	0.282555
1985.71	710.142	9564.01	16.5242		15.2006	12.0106	12.9839	98.9438	1.05622	1.94146	98.0585	0.0742515	0.0197989	0.010675	13.0034	12	0.75942		0.122682		2	0.245364	0.307238
1985.92	716.08	9565.08	16.5478		15.2006	12.0106	12.9839	98.9438	1.05622	1.94146	98.0585	0.074864	0.0197989	0.010675	13.0034	12	0.767967		0.131229		4	0.524915	0.333645
1986.12	722.38	9566.38	16.5789		15.2006	12.0106	12.9839	98.9438	1.05622	1.94146	98.0585	0.0755124	0.0197989	0.010675	13.0034	12	0.777014		0.140277		2	0.280553	0.362017
1986.34	729.137	9568.16	16.6089		15.2006	12.0106	12.9839	98.9438	1.05622	1.94146	98.0585	0.0762045	0.0197989	0.010675	13.0034	12	0.786673		0.149936		4	0.599742	0.392634
1986.55	736.321	9569.68	16.639		15.2006	12.0106	12.9839	98.9438	1.05622	1.94146	98.0585	0.0769431	0.0197989	0.010675	13.0034	12	0.796981		0.160243		2	0.320486	0.425048
1986.75	743.879	9571.54	16.6757		15.2006	12.0106	12.9839	98.9438	1.05622	1.94146	98.0585	0.0777178	0.0197989	0.010675	13.0034	12	0.807791		0.171054		4	0.684214	0.459668
1986.96	751.936	9573.64	16.7117		15.2006	12.0106	12.9839	98.9438	1.05622	1.94146	98.0585	0.0785424	0.0197989	0.010675	13.0034	12	0.819299		0.182561		2	0.365122	0.496621
1987.17	760.574	9576.45	16.7483		15.2006	12.0106	12.9839	98.9438	1.05622	1.94146	98.0585	0.0794213	0.0197989	0.010675	13.0034	12	0.831566		0.194828		4	0.779311	0.53587
1987.38	769.456	9578.27	16.7866		15.2006	12.0106	12.9839	98.9438	1.05622	1.94146	98.0585	0.0803335	0.0197989	0.010675	13.0034	12	0.844297		0.207559		2	0.415118	0.577919
1987.59	778.796	9578.71	16.8329		15.2006	12.0106	12.9839	98.9438	1.05622	1.94146	98.0585	0.0813049	0.0197989	0.010675	13.0034	12	0.857854		0.221116		4	0.884463	0.622501
1987.8	788.909	9581.48	16.8779		15.2006	12.0106	12.9839	98.9438	1.05622	1.94146	98.0585	0.0823369	0.0197989	0.010675	13.0034	12	0.872257		0.235519		2	0.471038	0.67022
1988.01	799.625	9584.17	16.9217		15.2006	12.0106	12.9839	98.9438	1.05622	1.94146	98.0585	0.0834319	0.0197989	0.010675	13.0034	12	0.88754		0.250802		4	1.00321	0.721526
1988.22	810.798	9586.16	16.9703		15.2006	12.0106	12.9839	98.9438	1.05622	1.94146	98.0585	0.08458	0.0197989	0.010675	13.0034	12	0.903565		0.266827		2	0.533654	0.775619
1988.43	822.554	9588.26	17.0139		15.2006	12.0106	12.9839	98.9438	1.05622	1.94146	98.0585	0.0857876	0.0197989	0.010675	13.0034	12	0.92042		0.283683		4	1.13473	0.833147
1988.63	835.015	9590.51	17.0738		15.2006	12.0106	12.9839	98.9438	1.05622	1.94146	98.0585	0.0870669	0.0197989	0.010675	13.0034	12	0.938277		0.301539		2	0.603078	0.894303
1988.84	848.242	9592.63	17.1289		15.2006	12.0106	12.9839	98.9438	1.05622	1.94146	98.0585	0.0884265	0.0197989	0.010675	13.0034	12	0.957254		0.320517		4	1.28207	0.958996
1989.05	862.089	9594.36	17.1868		15.2006	12.0106	12.9839	98.9438	1.05622	1.94146	98.0585	0.0898537	0.0197989	0.010675	13.0034	12	0.977177		0.34044		2	0.680879	1.02807
1989.26	876.678	9596.05	17.25		15.2006	12.0106	12.9839	98.9438	1.05622	1.94146	98.0585	0.0913582	0.0197989	0.010675	13.0034	12	0.998179		0.361441		4	1.44576	1.10106
1989.47	892.019	9597.76	17.3128		15.2006	12.0106	12.9839	98.9438	1.05622	1.94146	98.0585	0.0929404	0.0197989	0.010675	13.0034	12	1.02027		0.383529		2	0.767057	1.17891
1989.68	908.14	9599.36	17.3838		15.2006	12.0106	12.9839	98.9438	1.05622	1.94146	98.0585	0.0946042	0.0197989	0.010675	13.0034	12	1.04349		0.406756		4	1.62702	1.26229
1989.89	925.093	9600.83	17.4556		15.2006	12.0106	12.9839	98.9438	1.05622	1.94146	98.0585	0.0963556	0.0197989	0.010675	13.0034	12	1.06794		0.431207		2	0.862414	1.34985
1990.1	943.099	9602.83	17.5319		15.2006	12.0106	12.9839	98.9438	1.05622	1.94146	98.0585	0.0982106	0.0197989	0.010675	13.0034	12	1.09384		0.457105		4	1.82842	1.44268
1990.31	961.982	9605.17	17.611		15.2006	12.0106	12.9839	98.9438	1.05622	1.94146	98.0585	0.100153	0.0197989	0.010675	13.0034	12	1.12096		0.48422		2	0.968439	1.54105
1990.52	981.752	9607.03	17.6968		15.2006	12.0106	12.9839	98.9438	1.05622	1.94146	98.0585	0.102191	0.0197989	0.010675	13.0034	12	1.14942		0.51268		4	2.05072	1.64473
1990.72	1002.56	9608.81	17.7851		15.2006	12.0106	12.9839	98.9438	1.05622	1.94146	98.0585	0.104338	0.0197989	0.010675	13.0034	12	1.17939		0.542655		2	1.08531	1.75448
1990.93	1024.49	9610.5	17.8781		15.2006	12.0106	12.9839	98.9438	1.05622	1.94146	98.0585	0.106601	0.0197989	0.010675	13.0034	12	1.211		0.57426		4	2.29704	1.8712
1991.14	1047.49	9612.06	17.971		15.2006	12.0106	12.9839	98.9438	1.05622	1.94146	98.0585	0.108976	0.0197989	0.010675	13.0034	12	1.24417		0.607432		2	1.21486	1.99469
1991.35	1071.61	9613.77	18.0702		15.2006	12.0106	12.9839	98.9438	1.05622	1.94146	98.0585	0.111466	0.0197989	0.010675	13.0034	12	1.27894		0.642202		4	2.56881	2.12652
1991.56	1097.08	9616.84	18.1779		15.2006	12.0106	12.9839	98.9438	1.05622	1.94146	98.0585	0.114079	0.0197989	0.010675	13.0034	12	1.31543		0.678695		2	1.35739	2.26456
1991.77	1123.65	9619.62	18.291		15.2006	12.0106	12.9839	98.9438	1.05622	1.94146	98.0585	0.116808	0.0197989	0.010675	13.0034	12	1.35354		0.716806		4	2.86722	2.41039
1991.98	1151.51	9621.79	18.4133		15.2006	12.0106	12.9839	98.9438	1.05622	1.94146	98.0585	0.119677	0.0197989	0.010675	13.0034	12	1.39362		0.756886		2	1.51377	2.56439
1992.19	1180.39	9623.04	18.5349		15.2006	12.0106	12.9839	98.9438	1.05622	1.94146	98.0585	0.122663	0.0197989	0.010675	13.0034	12	1.43533		0.798592		4	3.19437	2.72616
1992.39	1210.58	9623.57	18.6599		15.2006	12.0106	12.9839	98.9438	1.05622	1.94146	98.0585	0.125793	0.0197989	0.010675	13.0034	12	1.47906		0.842321		2	1.68464	2.89681
1992.6	1242.04	9623.17	18.7807		15.2006	12.0106	12.9839	98.9438	1.05622	1.94146	98.0585	0.129067	0.0197989	0.010675	13.0034	12	1.5248		0.888062		4	3.55225	3.07764
1992.81	1275.21	9624.35	18.921		15.2006	12.0106	12.9839	98.9438	1.05622	1.94146	98.0585	0.132499	0.0197989	0.010675	13.0034	12	1.57274		0.936		2	1.872	3.26825
1993.02	1309.64	9625.52	19.07		15.2006	12.0106	12.9839	98.9438	1.05622	1.94146	98.0585	0.136059	0.0197989	0.010675	13.0034	12	1.62249		0.985751		4	3.943	3.471
1993.23	1345.31	9624.95	19.2176		15.2006	12.0106	12.9839	98.9438	1.05622	1.94146	98.0585	0.139773	0.0197989	0.010675	13.0034	12	1.67438		1.03765		2	2.07529	3.68244
1993.44	1382.87	9625.48	19.3735		15.2006	12.0106	12.9839	98.9438	1.05622	1.94146	98.0585	0.143668	0.0197989	0.010675	13.0034	12	1.72882		1.09208		4	4.36831	3.905
1993.65	1422.21	9627.51	19.533		15.2006	12.0106	12.9839	98.9438	1.05622	1.94146	98.0585	0.147723	0.0197989	0.010675	13.0034	12	1.78549		1.14875		2	2.2975	4.13916
1993.86	1462.97	9629.2	19.7048		15.2006	12.0106	12.9839	98.9438	1.05622	1.94146	98.0585	0.151931	0.0197989	0.010675	13.0034	12	1.8443		1.20756		4	4.83025	4.38422
1994.07	1505.57	9630.68	19.882		15.2006	12.0106	12.9839	98.9438	1.05622	1.94146	98.0585	0.156331	0.0197989	0.010675	13.0034	12	1.9058		1.26906		2	2.53813	4.64179
1994.28	1549.8	9632.07	20.0668		15.2006	12.0106	12.9839	98.9438	1.05622	1.94146	98.0585	0.1609	0.0197989	0.010675	13.0034	12	1.96968		1.33294		4	5.33178	4.9137
1994.49	1595.57	9632.59	20.255		15.2006	12.0106	12.9839	98.9438	1.05622	1.94146	98.0585	0.165643	0.0197989	0.010675	13.0034	12	2.03599		1.39925		2	2.7985	5.20195
1994.7	1643.4	9634.11	20.4538		15.2006	12.0106	12.9839	98.9438	1.05622	1.94146	98.0585	0.170581	0.0197989	0.010675	13.0034	12	2.10504		1.4683		4	5.8732	5.50161
1994.9	1692.97	9635.75	20.6618		15.2006	12.0106	12.9839	98.9438	1.05622	1.94146	98.0585	0.175697	0.0197989	0.010675	13.0034	12	2.17658		1.53984		2	3.07968	5.81596
1995.11	1744.29	9637.23	20.8766		15.2006	12.0106	12.9839	98.9438	1.05622	1.94146	98.0585	0.180995	0.0197989	0.010675	13.0034	12	2.25067		1.61394		4	6.45574	6.14553
1995.32	1797.51	9638.58	21.0996		15.2006	12.0106	12.9839	98.9438	1.05622	1.94146	98.0585	0.186492	0.0197989	0.010675	13.0034	12	2.32756		1.69082		2	3.38164	6.48922
1995.53	1852.46	9639.01	21.3278		15.2006	12.0106	12.9839	98.9438	1.05622	1.94146	98.0585	0.192184	0.0197989	0.010675	13.0034	12	2.40719		1.77046		4	7.08182	6.85092
1995.74	1909.42	9639.71	21.5591		15.2006	12.0106	12.9839	98.9438	1.05622	1.94146	98.0585	0.198079	0.0197989	0.010675	13.0034	12	2.48966		1.85292		2	3.70585	7.22776
1995.95	1968.21	9640.87	21.803		15.2006	12.0106	12.9839	98.9438	1.05622	1.94146	98.0585	0.204152	0.0197989	0.010675	13.0034	12	2.57465		1.93791		4	7.75164	7.6239
1996.16	2029.39	9643.31	22.062		15.2006	12.0106	12.9839	98.9438	1.05622	1.94146	98.0585	0.210445	0.0197989	0.010675	13.0034	12	2.66271		2.02597		2	4.05194	8.04209
1996.37	2092.12	9644.74	22.3234		15.2006	12.0106	12.9839	98.9438	1.05622	1.94146	98.0585	0.216918	0.0197989	0.010675	13.0034	12	2.75331		2.11657		4	8.46629	8.47498
1996.58	2156.18	9643.95	22.5904		15.2006	12.0106	12.9839	98.9438	1.05622	1.94146	98.0585	0.223579	0.0197989	0.010675	13.0034	12	2.84654		2.20981		2	4.41961	8.92709
1996.79	2222.74	9644.52	22.8636		15.2006	12.0106	12.9839	98.9438	1.05622	1.94146	98.0585	0.230467	0.0197989	0.010675	13.0034	12	2.94298		2.30624		4	9.22498	9.39902
1996.99	2291.28	9645.43	23.1507		15.2006	12.0106	12.9839	98.9438	1.05622	1.94146	98.0585	0.237551	0.0197989	0.010675	13.0034	12	3.04217		2.40544		2	4.81087	9.88903
1997.2	2361.74	9646.43	23.4415		15.2006	12.0106	12.9839	98.9438	1.05622	1.94146	98.0585	0.24483	0.0197989	0.010675	13.0034	12	3.14411		2.50738		4	10.0295	10.4024
1997.41	2434.29	9647.99	23.7462		15.2006	12.0106	12.9839	98.9438	1.05622	1.94146	98.0585	0.252311	0.0197989	0.010675	13.0034	12	3.2489		2.61216		2	5.22432	10.9349
1997.62	2508.79	9649.81	24.0629		15.2006	12.0106	12.9839	98.9438	1.05622	1.94146	98.0585	0.259983	0.0197989	0.010675	13.0034	12	3.35637		2.71964		4	10.8785	11.492
1997.83	2584.85	9651.07	24.3842		15.2006	12.0106	12.9839	98.9438	1.05622	1.94146	98.0585	0.26783	0.0197989	0.010675	13.0034	12	3.46632		2.82958		2	5.65917	12.0775
1998.04	2662.65	9651.81	24.7058		15.2006	12.0106	12.9839	98.9438	1.05622	1.94146	98.0585	0.275871	0.0197989	0.010675	13.0034	12	3.579		2.94226		4	11.769	12.6806
1998.25	2742.43	9652.81	25.0351		15.2006	12.0106	12.9839	98.9438	1.05622	1.94146	98.0585	0.284107	0.0197989	0.010675	13.0034	12	3.69444		3.05771		2	6.11541	13.3076
1998.46	2824.62	9655.45	25.3793		15.2006	12.0106	12.9839	98.9438	1.05622	1.94146	98.0585	0.292541	0.0197989	0.010675	13.0034	12	3.81268		3.17594		4	12.7038	13.959
1998.67	2908.11	9657.67	25.7342		15.2006	12.0106	12.9839	98.9438	1.05622	1.94146	98.0585	0.301119	0.0197989	0.010675	13.0034	12	3.93295		3.29621		2	6.59242	14.6321
1998.88	2993.22	9658.93	26.0896		15.2006	12.0106	12.9839	98.9438	1.05622	1.94146	98.0585	0.309892	0.0197989	0.010675	13.0034	12	4.05597		3.41923		4	13.6769	15.3339
1999.08	3080.42	9661.14	26.4508		15.2006	12.0106	12.9839	98.9438	1.05622	1.94146	98.0585	0.318847	0.0197989	0.010675	13.0034	12	4.18158		3.54484		2	7.08968	16.0582
1999.29	3169	9663.17	26.8266		15.2006	12.0106	12.9839	98.9438	1.05622	1.94146	98.0585	0.327946	0.0197989	0.010675	13.0034	12	4.30924		3.6725		4	14.69	16.8124
1999.5	3259.06	9665.22	27.2043		15.2006	12.0106	12.9839	98.9438	1.05622	1.94146	98.0585	0.337195	0.0197989	0.010675	13.0034	12	4.43901		3.80228		2	7.60455	17.601
1999.71	3350.96	9667.51	27.5897		15.2006	12.0106	12.9839	98.9438	1.05622	1.94146	98.0585	0.346621	0.0197989	0.010675	13.0034	12	4.5713		3.93456		4	15.7383	18.4095
1999.92	3443.94	9669.55	27.9823		15.2006	12.0106	12.9839	98.9438	1.05622	1.94146	98.0585	0.356163	0.0197989	0.010675	13.0034	12	4.70525		4.06852		2	8.13703	19.2458
2000.13	3538.24	9671.55	28.3774		15.2006	12.0106	12.9839	98.9438	1.05622	1.94146	98.0585	0.36584	0.0197989	0.010675	13.0034	12	4.84112		4.20438		4	16.8175	20.1103
2000.34	3633.08	9671.94	28.775		15.2006	12.0106	12.9839	98.9438	1.05622	1.94146	98.0585	0.375631	0.0197989	0.010675	13.0034	12	4.97861		4.34188		2	8.68375	20.9991
2000.55	3729.65	9673.24	29.1864		15.2006	12.0106	12.9839	98.9438	1.05622	1.94146	98.0585	0.385564	0.0197989	0.010675	13.0034	12	5.11814		4.4814		4	17.9256	21.9167
2000.76	3828.03	9675.93	29.6021		15.2006	12.0106	12.9839	98.9438	1.05622	1.94146	98.0585	0.395624	0.0197989	0.010675	13.0034	12	5.25948		4.62274		2	9.24548	22.8681
2000.96	3926.74	9677.54	30.0122		15.2006	12.0106	12.9839	98.9438	1.05622	1.94146	98.0585	0.405759	0.0197989	0.010675	13.0034	12	5.40189		4.76516		4	19.0606	23.8492
2001.17	4026.79	9679.4	30.4341		15.2006	12.0106	12.9839	98.9438	1.05622	1.94146	98.0585	0.416017	0.0197989	0.010675	13.0034	12	5.54608		4.90934		2	9.81868	24.8698
2001.38	4127.46	9681.48	30.8645		15.2006	12.0106	12.9839	98.9438	1.05622	1.94146	98.0585	0.426325	0.0197989	0.010675	13.0034	12	5.691		5.05426		4	20.217	25.911
2001.59	4228.66	9682.87	31.2888		15.2006	12.0106	12.9839	98.9438	1.05622	1.94146	98.0585	0.436715	0.0197989	0.010675	13.0034	12	5.8371		5.20036		2	10.4007	26.9826
2001.8	4330.36	9684.26	31.7155		15.2006	12.0106	12.9839	98.9438	1.05622	1.94146	98.0585	0.447155	0.0197989	0.010675	13.0034	12	5.98393		5.34719		4	21.3888	28.0848
2002.01	4432.88	9686.26	32.1511		15.2006	12.0106	12.9839	98.9438	1.05622	1.94146	98.0585	0.457646	0.0197989	0.010675	13.0034	12	6.13153		5.49479		2	10.9896	29.2124
2002.22	4535.64	9687.6	32.5839		15.2006	12.0106	12.9839	98.9438	1.05622	1.94146	98.0585	0.46819	0.0197989	0.010675	13.0034	12	6.2799		5.64316		4	22.5726	30.3708
2002.43	4638.46	9688.51	33.0206		15.2006	12.0106	12.9839	98.9438	1.05622	1.94146	98.0585	0.478759	0.0197989	0.010675	13.0034	12	6.42864		5.7919		2	11.5838	31.5657
2002.64	4741.16	9689.12	33.4502		15.2006	12.0106	12.9839	98.9438	1.05622	1.94146	98.0585	0.489329	0.0197989	0.010675	13.0034	12	6.57743		5.9407		4	23.7628	32.7918
2002.85	4845.04	9690.86	33.8851		15.2006	12.0106	12.9839	98.9438	1.05622	1.94146	98.0585	0.49996	0.0197989	0.010675	13.0034	12	6.72713		6.0904		2	12.1808	34.0611
2003.06	4948.05	9691.64	34.3252		15.2006	12.0106	12.9839	98.9438	1.05622	1.94146	98.0585	0.510549	0.0197989	0.010675	13.0034	12	6.87627		6.23953		4	24.9581	35.3495
2003.27	5050.6	9691.55	34.753		15.2006	12.0106	12.9839	98.9438	1.05622	1.94146	98.0585	0.521134	0.0197989	0.010675	13.0034	12	7.02538		6.38864		2	12.7773	36.6692
2003.47	5154.34	9693.63	35.1957		15.2006	12.0106	12.9839	98.9438	1.05622	1.94146	98.0585	0.531724	0.0197989	0.010675	13.0034	12	7.1746		6.53786		4	26.1514	38.0135
2003.68	5257.96	9696.63	35.6377		15.2006	12.0106	12.9839	98.9438	1.05622	1.94146	98.0585	0.542246	0.0197989	0.010675	13.0034	12	7.32289		6.68616		2	13.3723	39.3954
2003.89	5360.01	9698.19	36.0704		15.2006	12.0106	12.9839	98.9438	1.05622	1.94146	98.0585	0.552682	0.0197989	0.010675	13.0034	12	7.47		6.83326		4	27.333	40.8015
2004.1	5461.93	9699.62	36.5049		15.2006	12.0106	12.9839	98.9438	1.05622	1.94146	98.0585	0.563108	0.0197989	0.010675	13.0034	12	7.617		6.98027		2	13.9605	42.245
2004.31	5562.98	9701.57	36.9351		15.2006	12.0106	12.9839	98.9438	1.05622	1.94146	98.0585	0.573411	0.0197989	0.010675	13.0034	12	7.76231		7.12557		4	28.5023	43.7331
2004.52	5663.25	9703.52	37.3636		15.2006	12.0106	12.9839	98.9438	1.05622	1.94146	98.0585	0.583629	0.0197989	0.010675	13.0034	12	7.90644		7.2697		2	14.5394	45.2374
2004.73	5762.22	9705.48	37.7821		15.2006	12.0106	12.9839	98.9438	1.05622	1.94146	98.0585	0.593709	0.0197989	0.010675	13.0034	12	8.04866		7.41193		4	29.6477	46.7717
2004.94	5860.4	9707.43	38.2003		15.2006	12.0106	12.9839	98.9438	1.05622	1.94146	98.0585	0.603702	0.0197989	0.010675	13.0034	12	8.1897		7.55296		2	15.1059	48.3355
2005.14	5958.04	9709.95	38.6224		15.2006	12.0106	12.9839	98.9438	1.05622	1.94146	98.0585	0.613601	0.0197989	0.010675	13.0034	12	8.32943		7.69269		4	30.7708	49.9211
2005.35	6053.95	9712.03	39.0328		15.2006	12.0106	12.9839	98.9438	1.05622	1.94146	98.0585	0.623346	0.0197989	0.010675	13.0034	12	8.467		7.83026		2	15.6605	51.5432
2005.56	6148.45	9714.15	39.4333		15.2006	12.0106	12.9839	98.9438	1.05622	1.94146	98.0585	0.632937	0.0197989	0.010675	13.0034	12	8.60244		7.9657		4	31.8628	53.186
2005.77	6241.07	9715.67	39.8267		15.2006	12.0106	12.9839	98.9438	1.05622	1.94146	98.0585	0.642371	0.0197989	0.010675	13.0034	12	8.73569		8.09895		2	16.1979	54.8647
2005.98	6331.69	9716.84	40.2132		15.2006	12.0106	12.9839	98.9438	1.05622	1.94146	98.0585	0.65162	0.0197989	0.010675	13.0034	12	8.86634		8.2296		4	32.9184	56.5874
2006.19	6420.5	9717.89	40.6018		15.2006	12.0106	12.9839	98.9438	1.05622	1.94146	98.0585	0.660689	0.0197989	0.010675	13.0034	12	8.99448		8.35775		2	16.7155	58.3208
2006.4	6507.63	9718.97	40.9789		15.2006	12.0106	12.9839	98.9438	1.05622	1.94146	98.0585	0.66958	0.0197989	0.010675	13.0034	12	9.12013		8.4834		4	33.9336	60.0807
2006.61	6592.76	9720.01	41.3335		15.2006	12.0106	12.9839	98.9438	1.05622	1.94146	98.0585	0.678267	0.0197989	0.010675	13.0034	12	9.24293		8.6062		2	17.2124	61.8665
2006.82	6676.62	9722.01	41.6952		15.2006	12.0106	12.9839	98.9438	1.05622	1.94146	98.0585	0.686753	0.0197989	0.010675	13.0034	12	9.3629		8.72616		4	34.9047	63.6691
2007.03	6758.34	9723.83	42.0446		15.2006	12.0106	12.9839	98.9438	1.05622	1.94146	98.0585	0.695029	0.0197989	0.010675	13.0034	12	9.47993		8.84319		2	17.6864	65.5051
2007.23	6837.75	9725.56	42.3881		15.2006	12.0106	12.9839	98.9438	1.05622	1.94146	98.0585	0.70307	0.0197989	0.010675	13.0034	12	9.59364		8.95691		4	35.8276	67.3563
2007.44	6915.2	9727.6	42.7187		15.2006	12.0106	12.9839	98.9438	1.05622	1.94146	98.0585	0.710884	0.0197989	0.010675	13.0034	12	9.70418		9.06745		2	18.1349	69.2399
2007.65	6989.83	9729.25	43.0446		15.2006	12.0106	12.9839	98.9438	1.05622	1.94146	98.0585	0.718435	0.0197989	0.010675	13.0034	12	9.811		9.17426		4	36.6971	71.1644
2007.86	7061.52	9730.21	43.3494		15.2006	12.0106	12.9839	98.9438	1.05622	1.94146	98.0585	0.725732	0.0197989	0.010675	13.0034	12	9.91425		9.27751		2	18.555	73.0926
2008.07	7131.28	9731.64	43.6522		15.2006	12.0106	12.9839	98.9438	1.05622	1.94146	98.0585	0.732794	0.0197989	0.010675	13.0034	12	10.0142		9.37745		4	37.5098	75.042
2008.28	7198.4	9733.07	43.9428		15.2006	12.0106	12.9839	98.9438	1.05622	1.94146	98.0585	0.739582	0.0197989	0.010675	13.0034	12	10.1103		9.47354		2	18.9471	77.0119
2008.49	7263.43	9734.93	44.2245		15.2006	12.0106	12.9839	98.9438	1.05622	1.94146	98.0585	0.74612	0.0197989	0.010675	13.0034	12	10.2028		9.56609		4	38.2644	78.9921
2008.7	7325.07	9736.28	44.4932		15.2006	12.0106	12.9839	98.9438	1.05622	1.94146	98.0585	0.752348	0.0197989	0.010675	13.0034	12	10.291		9.65427		2	19.3085	80.991
2008.91	7383.56	9736.89	44.7496		15.2006	12.0106	12.9839	98.9438	1.05622	1.94146	98.0585	0.758308	0.0197989	0.010675	13.0034	12	10.3754		9.73866		4	38.9546	83.0175
2009.12	7439.39	9737.67	44.9954		15.2006	12.0106	12.9839	98.9438	1.05622	1.94146	98.0585	0.763981	0.0197989	0.010675	13.0034	12	10.4557		9.819		2	19.638	85.0613
2009.33	7493.25	9738.93	45.2333		15.2006	12.0106	12.9839	98.9438	1.05622	1.94146	98.0585	0.769412	0.0197989	0.010675	13.0034	12	10.5327		9.89593		4	39.5837	87.1412
2009.54	7543.82	9740.23	45.4516		15.2006	12.0106	12.9839	98.9438	1.05622	1.94146	98.0585	0.774501	0.0197989	0.010675	13.0034	12	10.6047		9.96801		2	19.936	89.217
2009.74	7591.04	9741.18	45.6654		15.2006	12.0106	12.9839	98.9438	1.05622	1.94146	98.0585	0.779273	0.0197989	0.010675	13.0034	12	10.6724		10.0356		4	40.1424	91.3074
2009.95	7635.58	9741.83	45.8512		15.2006	12.0106	12.9839	98.9438	1.05622	1.94146	98.0585	0.783793	0.0197989	0.010675	13.0034	12	10.7364		10.0996		2	20.1993	93.4115
2010.16	7677.57	9742.83	46.032		15.2006	12.0106	12.9839	98.9438	1.05622	1.94146	98.0585	0.788022	0.0197989	0.010675	13.0034	12	10.7963		10.1596		4	40.6383	95.5185
2010.37	7717.3	9744.57	46.2086		15.2006	12.0106	12.9839	98.9438	1.05622	1.94146	98.0585	0.791959	0.0197989	0.010675	13.0034	12	10.8521		10.2154		2	20.4307	97.6375
2010.58	7753.41	9746.13	46.3701		15.2006	12.0106	12.9839	98.9438	1.05622	1.94146	98.0585	0.795538	0.0197989	0.010675	13.0034	12	10.9028		10.2661		4	41.0643	99.7778
2010.79	7786.21	9747.04	46.5128		15.2006	12.0106	12.9839	98.9438	1.05622	1.94146	98.0585	0.798829	0.0197989	0.010675	13.0034	12	10.9495		10.3127		2	20.6254	101.928
2011	7816.55	9748.26	46.6488		15.2006	12.0106	12.9839	98.9438	1.05622	1.94146	98.0585	0.801841	0.0197989	0.010675	13.0034	12	10.9921		10.3554		4	41.4216	104.109
2011.21	7843.1	9748.95	46.7722		15.2006	12.0106	12.9839	98.9438	1.05622	1.94146	98.0585	0.804508	0.0197989	0.010675	13.0034	12	11.0299		10.3932		2	20.7864	106.277
2011.42	7867.56	9750.04	46.8861		15.2006	12.0106	12.9839	98.9438	1.05622	1.94146	98.0585	0.806926	0.0197989	0.010675	13.0034	12	11.0642		10.4275		4	41.7099	108.453
2011.62	7888.93	9751.38	46.9862		15.2006	12.0106	12.9839	98.9438	1.05622	1.94146	98.0585	0.809007	0.0197989	0.010675	13.0034	12	11.0937		10.457		2	20.914	110.635
2011.83	7907.66	9752.9	47.073		15.2006	12.0106	12.9839	98.9438	1.05622	1.94146	98.0585	0.810801	0.0197989	0.010675	13.0034	12	11.1192		10.4824		4	41.9297	112.813
2012.04	7923.59	9754.55	47.1509		15.2006	12.0106	12.9839	98.9438	1.05622	1.94146	98.0585	0.812297	0.0197989	0.010675	13.0034	12	11.1404		10.5036		2	21.0073	114.995
2012.25	7936.68	9756.54	47.2133		15.2006	12.0106	12.9839	98.9438	1.05622	1.94146	98.0585	0.813473	0.0197989	0.010675	13.0034	12	11.157		10.5203		4	42.0812	117.192
2012.46	7946.55	9758.11	47.2661		15.2006	12.0106	12.9839	98.9438	1.05622	1.94146	98.0585	0.814354	0.0197989	0.010675	13.0034	12	11.1695		10.5328		2	21.0656	119.414
2012.67	7953.16	9759.1	47.2969		15.2006	12.0106	12.9839	98.9438	1.05622	1.94146	98.0585	0.814948	0.0197989	0.010675	13.0034	12	11.178		10.5412		4	42.1649	121.616
2012.88	7955.86	9759.1	47.3116		15.2006	12.0106	12.9839	98.9438	1.05622	1.94146	98.0585	0.815225	0.0197989	0.010675	13.0034	12	11.1819		10.5451		2	21.0903	123.819
2013.09	7957.53	9760.57	47.3357		15.2006	12.0106	12.9839	98.9438	1.05622	1.94146	98.0585	0.815272	0.0197989	0.010675	13.0034	12	11.1826		10.5458		4	42.1832	126.023
2013.3	7955.79	9761.61	47.3335		15.2006	12.0106	12.9839	98.9438	1.05622	1.94146	98.0585	0.815008	0.0197989	0.010675	13.0034	12	11.1788		10.5421		2	21.0841	128.216
2013.51	7950.5	9762.05	47.3231		15.2006	12.0106	12.9839	98.9438	1.05622	1.94146	98.0585	0.814429	0.0197989	0.010675	13.0034	12	11.1706		10.5339		4	42.1354	130.419
2013.71	7942.51	9761.83	47.2914		15.2006	12.0106	12.9839	98.9438	1.05622	1.94146	98.0585	0.81363	0.0197989	0.010675	13.0034	12	11.1593		10.5225		2	21.045	132.609
2013.92	7931.61	9761.74	47.248		15.2006	12.0106	12.9839	98.9438	1.05622	1.94146	98.0585	0.81252	0.0197989	0.010675	13.0034	12	11.1435		10.5068		4	42.0271	134.806
2014.13	7919.16	9762.22	47.2075		15.2006	12.0106	12.9839	98.9438	1.05622	1.94146	98.0585	0.811205	0.0197989	0.010675	13.0034	12	11.1249		10.4881		2	20.9763	137.021
2014.34	7903.49	9762.97	47.1495		15.2006	12.0106	12.9839	98.9438	1.05622	1.94146	98.0585	0.809538	0.0197989	0.010675	13.0034	12	11.1013		10.4645		4	41.8581	139.211
2014.55	7885	9762.79	47.0744		15.2006	12.0106	12.9839	98.9438	1.05622	1.94146	98.0585	0.807659	0.0197989	0.010675	13.0034	12	11.0746		10.4379		2	20.8757	141.395
2014.76	7863.94	9762.62	46.9872		15.2006	12.0106	12.9839	98.9438	1.05622	1.94146	98.0585	0.805516	0.0197989	0.010675	13.0034	12	11.0442		10.4075		4	41.63	143.573
2014.97	7841.87	9763.48	46.9027		15.2006	12.0106	12.9839	98.9438	1.05622	1.94146	98.0585	0.803184	0.0197989	0.010675	13.0034	12	11.0112		10.3744		2	20.7489	145.735
2015.18	7816.73	9764.48	46.8042		15.2006	12.0106	12.9839	98.9438	1.05622	1.94146	98.0585	0.800527	0.0197989	0.010675	13.0034	12	10.9735		10.3368		4	41.3471	147.899
2015.38	7788.16	9764	46.6981		15.2006	12.0106	12.9839	98.9438	1.05622	1.94146	98.0585	0.79764	0.0197989	0.010675	13.0034	12	10.9326		10.2959		2	20.5917	150.045
2015.59	7757.46	9763.35	46.5727		15.2006	12.0106	12.9839	98.9438	1.05622	1.94146	98.0585	0.794549	0.0197989	0.010675	13.0034	12	10.8888		10.2521		4	41.0082	152.192
2015.81	7725.82	9764.18	46.442		15.2006	12.0106	12.9839	98.9438	1.05622	1.94146	98.0585	0.791241	0.0197989	0.010675	13.0034	12	10.8419		10.2052		2	20.4104	154.35
2016.01	7691.76	9764.57	46.3053		15.2006	12.0106	12.9839	98.9438	1.05622	1.94146	98.0585	0.787722	0.0197989	0.010675	13.0034	12	10.792		10.1553		4	40.6212	156.478
2016.22	7649.92	9760.14	46.1361		15.2006	12.0106	12.9839	98.9438	1.05622	1.94146	98.0585	0.783792	0.0197989	0.010675	13.0034	12	10.7364		10.0996		2	20.1993	158.595
2016.43	7602.7	9749.56	45.9271		15.2006	12.0106	12.9839	98.9438	1.05622	1.94146	98.0585	0.7798	0.0197989	0.010675	13.0034	12	10.6798		10.0431		4	40.1723	160.7
2016.64	7560.85	9746.48	45.7415		15.2006	12.0106	12.9839	98.9438	1.05622	1.94146	98.0585	0.775752	0.0197989	0.010675	13.0034	12	10.6225		9.98572		2	19.9714	162.783
2016.85	7517.93	9745.09	45.5645		15.2006	12.0106	12.9839	98.9438	1.05622	1.94146	98.0585	0.771459	0.0197989	0.010675	13.0034	12	10.5616		9.92491		4	39.6996	164.853
2017.06	7473.88	9744.96	45.3889		15.2006	12.0106	12.9839	98.9438	1.05622	1.94146	98.0585	0.766949	0.0197989	0.010675	13.0034	12	10.4978		9.86103		2	19.7221	166.921
2017.27	7425.68	9742.79	45.1913		15.2006	12.0106	12.9839	98.9438	1.05622	1.94146	98.0585	0.762172	0.0197989	0.010675	13.0034	12	10.4301		9.79338		4	39.1735	168.975
2017.48	7375.79	9739.92	44.9725		15.2006	12.0106	12.9839	98.9438	1.05622	1.94146	98.0585	0.757274	0.0197989	0.010675	13.0034	12	10.3608		9.72401		2	19.448	171.034
2017.69	7327.59	9740.27	44.7709		15.2006	12.0106	12.9839	98.9438	1.05622	1.94146	98.0585	0.752298	0.0197989	0.010675	13.0034	12	10.2903		9.65356		4	38.6142	173.059
2017.89	7276.32	9740.1	44.5613		15.2006	12.0106	12.9839	98.9438	1.05622	1.94146	98.0585	0.747047	0.0197989	0.010675	13.0034	12	10.216		9.57922		2	19.1584	175.069
2018.1	7221.97	9738.1	44.3305		15.2006	12.0106	12.9839	98.9438	1.05622	1.94146	98.0585	0.74162	0.0197989	0.010675	13.0034	12	10.1391		9.50239		4	38.0095	177.063
2018.31	7166.72	9736.28	44.0998		15.2006	12.0106	12.9839	98.9438	1.05622	1.94146	98.0585	0.736084	0.0197989	0.010675	13.0034	12	10.0608		9.42402		2	18.848	179.031
2018.52	7109.9	9734.24	43.8614		15.2006	12.0106	12.9839	98.9438	1.05622	1.94146	98.0585	0.730401	0.0197989	0.010675	13.0034	12	9.98034		9.3436		4	37.3744	180.983
2018.73	7051.18	9731.29	43.614		15.2006	12.0106	12.9839	98.9438	1.05622	1.94146	98.0585	0.724589	0.0197989	0.010675	13.0034	12	9.89808		9.26134		2	18.5227	182.927
2018.94	6992.15	9729.17	43.3624		15.2006	12.0106	12.9839	98.9438	1.05622	1.94146	98.0585	0.718679	0.0197989	0.010675	13.0034	12	9.81446		9.17772		4	36.7109	184.854
2019.15	6931.59	9726.78	43.1057		15.2006	12.0106	12.9839	98.9438	1.05622	1.94146	98.0585	0.712629	0.0197989	0.010675	13.0034	12	9.72887		9.09213		2	18.1843	186.781
2019.36	6869.57	9724.05	42.8447		15.2006	12.0106	12.9839	98.9438	1.05622	1.94146	98.0585	0.706452	0.0197989	0.010675	13.0034	12	9.64148		9.00474		4	36.019	188.673
2019.57	6807.39	9722.27	42.5834		15.2006	12.0106	12.9839	98.9438	1.05622	1.94146	98.0585	0.700185	0.0197989	0.010675	13.0034	12	9.55285		8.91611		2	17.8322	190.545
2019.78	6743.59	9719.97	42.3127		15.2006	12.0106	12.9839	98.9438	1.05622	1.94146	98.0585	0.693788	0.0197989	0.010675	13.0034	12	9.46237		8.82563		4	35.3025	192.399
2019.98	6678.59	9717.19	42.047		15.2006	12.0106	12.9839	98.9438	1.05622	1.94146	98.0585	0.687296	0.0197989	0.010675	13.0034	12	9.37058		8.73385		2	17.4677	194.226
2020.19	6611.77	9713.54	41.7593		15.2006	12.0106	12.9839	98.9438	1.05622	1.94146	98.0585	0.680676	0.0197989	0.010675	13.0034	12	9.27698		8.64024		4	34.561	196.032
2020.4	6547.82	9713.24	41.4854		15.2006	12.0106	12.9839	98.9438	1.05622	1.94146	98.0585	0.674113	0.0197989	0.010675	13.0034	12	9.18421		8.54747		2	17.0949	197.829
2020.61	6483.22	9714.85	41.2194		15.2006	12.0106	12.9839	98.9438	1.05622	1.94146	98.0585	0.667352	0.0197989	0.010675	13.0034	12	9.08865		8.45191		4	33.8077	199.622
2020.82	6416.69	9714.76	40.9427		15.2006	12.0106	12.9839	98.9438	1.05622	1.94146	98.0585	0.660509	0.0197989	0.010675	13.0034	12	8.99194		8.3552		2	16.7104	201.378
2021.03	6348.04	9712.68	40.655		15.2006	12.0106	12.9839	98.9438	1.05622	1.94146	98.0585	0.653583	0.0197989	0.010675	13.0034	12	8.89407		8.25733		4	33.0293	203.114
2021.24	6279.85	9711.51	40.3677		15.2006	12.0106	12.9839	98.9438	1.05622	1.94146	98.0585	0.64664	0.0197989	0.010675	13.0034	12	8.79599		8.15925		2	16.3185	204.83
2021.45	6210.87	9710.12	40.077		15.2006	12.0106	12.9839	98.9438	1.05622	1.94146	98.0585	0.639629	0.0197989	0.010675	13.0034	12	8.69695		8.06022		4	32.2409	206.517
2021.66	6140.44	9707.73	39.7805		15.2006	12.0106	12.9839	98.9438	1.05622	1.94146	98.0585	0.632531	0.0197989	0.010675	13.0034	12	8.5967		7.95996		2	15.9199	208.191
2021.86	6069.16	9704.74	39.476		15.2006	12.0106	12.9839	98.9438	1.05622	1.94146	98.0585	0.625382	0.0197989	0.010675	13.0034	12	8.49574		7.85901		4	31.436	209.836
2022.07	5997.59	9701.44	39.1735		15.2006	12.0106	12.9839	98.9438	1.05622	1.94146	98.0585	0.618217	0.0197989	0.010675	13.0034	12	8.39458		7.75784		2	15.5157	211.468
2022.28	5924.98	9697.06	38.8652		15.2006	12.0106	12.9839	98.9438	1.05622	1.94146	98.0585	0.611008	0.0197989	0.010675	13.0034	12	8.29282		7.65608		4	30.6243	213.094
2022.49	5853.01	9693.15	38.5514		15.2006	12.0106	12.9839	98.9438	1.05622	1.94146	98.0585	0.603829	0.0197989	0.010675	13.0034	12	8.19148		7.55474		2	15.1095	214.684
2022.7	5781.95	9691.33	38.2429		15.2006	12.0106	12.9839	98.9438	1.05622	1.94146	98.0585	0.59661	0.0197989	0.010675	13.0034	12	8.08961		7.45287		4	29.8115	216.252
2022.91	5709.95	9688.82	37.9407		15.2006	12.0106	12.9839	98.9438	1.05622	1.94146	98.0585	0.589334	0.0197989	0.010675	13.0034	12	7.98694		7.3502		2	14.7004	217.799
2023.12	5637.99	9686.08	37.6347		15.2006	12.0106	12.9839	98.9438	1.05622	1.94146	98.0585	0.582071	0.0197989	0.010675	13.0034	12	7.88447		7.24774		4	28.9909	219.317
2023.33	5565.64	9683.91	37.3317		15.2006	12.0106	12.9839	98.9438	1.05622	1.94146	98.0585	0.57473	0.0197989	0.010675	13.0034	12	7.78092		7.14418		2	14.2884	220.821
2023.54	5493.27	9680.75	37.0195		15.2006	12.0106	12.9839	98.9438	1.05622	1.94146	98.0585	0.567443	0.0197989	0.010675	13.0034	12	7.67814		7.0414		4	28.1656	222.296
2023.74	5421.4	9678.71	36.7152		15.2006	12.0106	12.9839	98.9438	1.05622	1.94146	98.0585	0.560136	0.0197989	0.010675	13.0034	12	7.57511		6.93837		2	13.8767	223.757
2023.96	5349.39	9676.5	36.4117		15.2006	12.0106	12.9839	98.9438	1.05622	1.94146	98.0585	0.552824	0.0197989	0.010675	13.0034	12	7.472		6.83526		4	27.341	225.21
2024.16	5277.69	9674.2	36.1053		15.2006	12.0106	12.9839	98.9438	1.05622	1.94146	98.0585	0.545544	0.0197989	0.010675	13.0034	12	7.36937		6.73263		2	13.4653	226.628
2024.37	5205.38	9671.24	35.7952		15.2006	12.0106	12.9839	98.9438	1.05622	1.94146	98.0585	0.538233	0.0197989	0.010675	13.0034	12	7.26632		6.62958		4	26.5183	228.024
2024.58	5133.57	9668.47	35.4885		15.2006	12.0106	12.9839	98.9438	1.05622	1.94146	98.0585	0.53096	0.0197989	0.010675	13.0034	12	7.16383		6.52709		2	13.0542	229.399
2024.79	5061.87	9665.78	35.1841		15.2006	12.0106	12.9839	98.9438	1.05622	1.94146	98.0585	0.52369	0.0197989	0.010675	13.0034	12	7.0614		6.42466		4	25.6986	230.746
2025	4990.03	9662.27	34.875		15.2006	12.0106	12.9839	98.9438	1.05622	1.94146	98.0585	0.516445	0.0197989	0.010675	13.0034	12	6.95932		6.32258		2	12.6452	232.078
2025.21	4919.29	9659.7	34.5692		15.2006	12.0106	12.9839	98.9438	1.05622	1.94146	98.0585	0.509259	0.0197989	0.010675	13.0034	12	6.8581		6.22136		4	24.8855	233.383
2025.42	4849.31	9658.49	34.2769		15.2006	12.0106	12.9839	98.9438	1.05622	1.94146	98.0585	0.502078	0.0197989	0.010675	13.0034	12	6.75696		6.12022		2	12.2404	234.673
2025.63	4779.33	9656.75	33.9763		15.2006	12.0106	12.9839	98.9438	1.05622	1.94146	98.0585	0.494921	0.0197989	0.010675	13.0034	12	6.65618		6.01944		4	24.0778	235.953
2025.84	4709.52	9654.63	33.6752		15.2006	12.0106	12.9839	98.9438	1.05622	1.94146	98.0585	0.487799	0.0197989	0.010675	13.0034	12	6.55591		5.91917		2	11.8383	237.201
2026.05	4640.17	9652.72	33.383		15.2006	12.0106	12.9839	98.9438	1.05622	1.94146	98.0585	0.480711	0.0197989	0.010675	13.0034	12	6.45612		5.81938		4	23.2775	238.428
2026.26	4571.15	9650.73	33.0901		15.2006	12.0106	12.9839	98.9438	1.05622	1.94146	98.0585	0.473659	0.0197989	0.010675	13.0034	12	6.35686		5.72012		2	11.4402	239.634
2026.46	4502.91	9649.08	32.8048		15.2006	12.0106	12.9839	98.9438	1.05622	1.94146	98.0585	0.466667	0.0197989	0.010675	13.0034	12	6.25845		5.62172		4	22.4869	240.813
2026.67	4434.96	9647.56	32.5174		15.2006	12.0106	12.9839	98.9438	1.05622	1.94146	98.0585	0.459698	0.0197989	0.010675	13.0034	12	6.16039		5.52366		2	11.0473	241.972
2026.88	4367.33	9645.65	32.2233		15.2006	12.0106	12.9839	98.9438	1.05622	1.94146	98.0585	0.452777	0.0197989	0.010675	13.0034	12	6.06302		5.42628		4	21.7051	243.117
2027.09	4300.17	9643.18	31.9367		15.2006	12.0106	12.9839	98.9438	1.05622	1.94146	98.0585	0.445929	0.0197989	0.010675	13.0034	12	5.96668		5.32995		2	10.6599	244.241
2027.3	4233.87	9641.31	31.6499		15.2006	12.0106	12.9839	98.9438	1.05622	1.94146	98.0585	0.439139	0.0197989	0.010675	13.0034	12	5.87119		5.23445		4	20.9378	245.355
2027.51	4168.83	9640.83	31.3713		15.2006	12.0106	12.9839	98.9438	1.05622	1.94146	98.0585	0.432414	0.0197989	0.010675	13.0034	12	5.77661		5.13987		2	10.2797	246.439
2027.72	4105.54	9643.22	31.1084		15.2006	12.0106	12.9839	98.9438	1.05622	1.94146	98.0585	0.425744	0.0197989	0.010675	13.0034	12	5.68283		5.04609		4	20.1844	247.504
2027.93	4041.44	9643.18	30.8369		15.2006	12.0106	12.9839	98.9438	1.05622	1.94146	98.0585	0.419099	0.0197989	0.010675	13.0034	12	5.5894		4.95267		2	9.90533	248.548
2028.13	3977.75	9642.35	30.5668		15.2006	12.0106	12.9839	98.9438	1.05622	1.94146	98.0585	0.412529	0.0197989	0.010675	13.0034	12	5.49705		4.86031		4	19.4412	249.569
2028.34	3914.61	9640.87	30.2976		15.2006	12.0106	12.9839	98.9438	1.05622	1.94146	98.0585	0.406043	0.0197989	0.010675	13.0034	12	5.40589		4.76915		2	9.5383	250.571
2028.55	3852.01	9639.53	30.0294		15.2006	12.0106	12.9839	98.9438	1.05622	1.94146	98.0585	0.399606	0.0197989	0.010675	13.0034	12	5.31543		4.67869		4	18.7148	251.558
2028.76	3790.04	9637.75	29.7637		15.2006	12.0106	12.9839	98.9438	1.05622	1.94146	98.0585	0.393249	0.0197989	0.010675	13.0034	12	5.22611		4.58937		2	9.17875	252.526
2028.97	3728.31	9635.06	29.4992		15.2006	12.0106	12.9839	98.9438	1.05622	1.94146	98.0585	0.386952	0.0197989	0.010675	13.0034	12	5.13764		4.5009		4	18.0036	253.485
2029.18	3667.98	9633.59	29.2382		15.2006	12.0106	12.9839	98.9438	1.05622	1.94146	98.0585	0.380749	0.0197989	0.010675	13.0034	12	5.05051		4.41377		2	8.82754	254.417
2029.39	3608.41	9632.59	28.9871		15.2006	12.0106	12.9839	98.9438	1.05622	1.94146	98.0585	0.374605	0.0197989	0.010675	13.0034	12	4.96421		4.32747		4	17.3099	255.33
2029.6	3545.49	9623.3	28.716		15.2006	12.0106	12.9839	98.9438	1.05622	1.94146	98.0585	0.368428	0.0197989	0.010675	13.0034	12	4.87746		4.24072		2	8.48144	256.221
2029.81	3484.81	9614.2	28.445		15.2006	12.0106	12.9839	98.9438	1.05622	1.94146	98.0585	0.362465	0.0197989	0.010675	13.0034	12	4.79373		4.15699		4	16.628	257.099
2030.02	3427	9609.9	28.1896		15.2006	12.0106	12.9839	98.9438	1.05622	1.94146	98.0585	0.356612	0.0197989	0.010675	13.0034	12	4.71155		4.07481		2	8.14962	257.955
2030.22	3369.9	9606.69	27.9418		15.2006	12.0106	12.9839	98.9438	1.05622	1.94146	98.0585	0.350787	0.0197989	0.010675	13.0034	12	4.62978		3.99304		4	15.9722	258.798
2030.43	3314.1	9604.57	27.7019		15.2006	12.0106	12.9839	98.9438	1.05622	1.94146	98.0585	0.345054	0.0197989	0.010675	13.0034	12	4.54932		3.91258		2	7.82516	259.632
2030.64	3258.99	9603.18	27.4703		15.2006	12.0106	12.9839	98.9438	1.05622	1.94146	98.0585	0.339366	0.0197989	0.010675	13.0034	12	4.46948		3.83274		4	15.331	260.442
2030.85	3204.13	9600.35	27.2332		15.2006	12.0106	12.9839	98.9438	1.05622	1.94146	98.0585	0.333752	0.0197989	0.010675	13.0034	12	4.39069		3.75396		2	7.50791	261.234
2031.06	3150.3	9597.53	26.9952		15.2006	12.0106	12.9839	98.9438	1.05622	1.94146	98.0585	0.328241	0.0197989	0.010675	13.0034	12	4.31337		3.67663		4	14.7065	262.011
2031.27	3097.41	9595.36	26.7669		15.2006	12.0106	12.9839	98.9438	1.05622	1.94146	98.0585	0.322803	0.0197989	0.010675	13.0034	12	4.23708		3.60034		2	7.20069	262.768
2031.48	3045.35	9593.2	26.5508		15.2006	12.0106	12.9839	98.9438	1.05622	1.94146	98.0585	0.317449	0.0197989	0.010675	13.0034	12	4.16197		3.52523		4	14.1009	263.512
2031.69	2994.29	9591.55	26.3267		15.2006	12.0106	12.9839	98.9438	1.05622	1.94146	98.0585	0.31218	0.0197989	0.010675	13.0034	12	4.08807		3.45133		2	6.90267	264.238
2031.9	2943.65	9589.2	26.0987		15.2006	12.0106	12.9839	98.9438	1.05622	1.94146	98.0585	0.306975	0.0197989	0.010675	13.0034	12	4.01507		3.37833		4	13.5133	264.952
2032.11	2893.72	9586.25	25.8851		15.2006	12.0106	12.9839	98.9438	1.05622	1.94146	98.0585	0.301861	0.0197989	0.010675	13.0034	12	3.94336		3.30662		2	6.61324	265.657
2032.32	2844.94	9584.39	25.6811		15.2006	12.0106	12.9839	98.9438	1.05622	1.94146	98.0585	0.29683	0.0197989	0.010675	13.0034	12	3.87281		3.23608		4	12.9443	266.341
2032.53	2797.04	9582.44	25.4819		15.2006	12.0106	12.9839	98.9438	1.05622	1.94146	98.0585	0.291892	0.0197989	0.010675	13.0034	12	3.80358		3.16684		2	6.33368	267.01
2032.73	2749.77	9580.36	25.2764		15.2006	12.0106	12.9839	98.9438	1.05622	1.94146	98.0585	0.287021	0.0197989	0.010675	13.0034	12	3.73529		3.09855		4	12.3942	267.664
2032.94	2703.54	9579.05	25.0756		15.2006	12.0106	12.9839	98.9438	1.05622	1.94146	98.0585	0.282235	0.0197989	0.010675	13.0034	12	3.6682		3.03146		2	6.06292	268.302
2033.15	2658.17	9577.92	24.8833		15.2006	12.0106	12.9839	98.9438	1.05622	1.94146	98.0585	0.277531	0.0197989	0.010675	13.0034	12	3.60226		2.96553		4	11.8621	268.929
2033.36	2613.33	9576.1	24.6918		15.2006	12.0106	12.9839	98.9438	1.05622	1.94146	98.0585	0.272901	0.0197989	0.010675	13.0034	12	3.53738		2.90064		2	5.80129	269.539
2033.57	2569.28	9573.94	24.4989		15.2006	12.0106	12.9839	98.9438	1.05622	1.94146	98.0585	0.268362	0.0197989	0.010675	13.0034	12	3.47378		2.83704		4	11.3481	270.138
2033.78	2526.38	9572.89	24.3107		15.2006	12.0106	12.9839	98.9438	1.05622	1.94146	98.0585	0.26391	0.0197989	0.010675	13.0034	12	3.41139		2.77465		2	5.5493	270.73
2033.99	2483.84	9570.94	24.1276		15.2006	12.0106	12.9839	98.9438	1.05622	1.94146	98.0585	0.259519	0.0197989	0.010675	13.0034	12	3.34987		2.71313		4	10.8525	271.304
2034.2	2442.13	9568.82	23.9513		15.2006	12.0106	12.9839	98.9438	1.05622	1.94146	98.0585	0.255217	0.0197989	0.010675	13.0034	12	3.28961		2.65287		2	5.30574	271.865
2034.41	2401.56	9567.65	23.7757		15.2006	12.0106	12.9839	98.9438	1.05622	1.94146	98.0585	0.251009	0.0197989	0.010675	13.0034	12	3.23065		2.59391		4	10.3757	272.413
2034.61	2361.91	9567.11	23.602		15.2006	12.0106	12.9839	98.9438	1.05622	1.94146	98.0585	0.246878	0.0197989	0.010675	13.0034	12	3.17279		2.53605		2	5.0721	272.946
2034.82	2322.83	9566.6	23.433		15.2006	12.0106	12.9839	98.9438	1.05622	1.94146	98.0585	0.242807	0.0197989	0.010675	13.0034	12	3.11577		2.47904		4	9.91615	273.468
2035.03	2284.68	9566.21	23.2747		15.2006	12.0106	12.9839	98.9438	1.05622	1.94146	98.0585	0.238828	0.0197989	0.010675	13.0034	12	3.06006		2.42332		2	4.84665	273.98
2035.24	2247	9565.47	23.1105		15.2006	12.0106	12.9839	98.9438	1.05622	1.94146	98.0585	0.234907	0.0197989	0.010675	13.0034	12	3.00515		2.36841		4	9.47366	274.481
2035.45	2210.23	9564.65	22.9569		15.2006	12.0106	12.9839	98.9438	1.05622	1.94146	98.0585	0.231083	0.0197989	0.010675	13.0034	12	2.9516		2.31486		2	4.62973	274.975
2035.66	2174.04	9563.95	22.8006		15.2006	12.0106	12.9839	98.9438	1.05622	1.94146	98.0585	0.227317	0.0197989	0.010675	13.0034	12	2.89887		2.26214		4	9.04854	275.453
2035.87	2138.53	9563.13	22.6529		15.2006	12.0106	12.9839	98.9438	1.05622	1.94146	98.0585	0.223622	0.0197989	0.010675	13.0034	12	2.84716		2.21042		2	4.42083	275.921
2036.08	2104.13	9563.35	22.4988		15.2006	12.0106	12.9839	98.9438	1.05622	1.94146	98.0585	0.220021	0.0197989	0.010675	13.0034	12	2.79674		2.16		4	8.63999	276.377
2036.29	2069.93	9562.4	22.3505		15.2006	12.0106	12.9839	98.9438	1.05622	1.94146	98.0585	0.216466	0.0197989	0.010675	13.0034	12	2.74698		2.11024		2	4.22048	276.822
2036.49	2036.61	9561.53	22.2096		15.2006	12.0106	12.9839	98.9438	1.05622	1.94146	98.0585	0.213001	0.0197989	0.010675	13.0034	12	2.69848		2.06174		4	8.24695	277.255
2036.7	2004.02	9561.78	22.0714		15.2006	12.0106	12.9839	98.9438	1.05622	1.94146	98.0585	0.209586	0.0197989	0.010675	13.0034	12	2.65069		2.01395		2	4.02789	277.681
2036.91	1971.88	9561.01	21.9358		15.2006	12.0106	12.9839	98.9438	1.05622	1.94146	98.0585	0.206242	0.0197989	0.010675	13.0034	12	2.60389		1.96715		4	7.86862	278.097
2037.12	1940.25	9559.23	21.7986		15.2006	12.0106	12.9839	98.9438	1.05622	1.94146	98.0585	0.202972	0.0197989	0.010675	13.0034	12	2.55813		1.92139		2	3.84278	278.508
2037.33	1910.39	9562.04	21.669		15.2006	12.0106	12.9839	98.9438	1.05622	1.94146	98.0585	0.199789	0.0197989	0.010675	13.0034	12	2.51359		1.87685		4	7.50741	278.905
2037.54	1880.85	9564.48	21.5508		15.2006	12.0106	12.9839	98.9438	1.05622	1.94146	98.0585	0.196649	0.0197989	0.010675	13.0034	12	2.46966		1.83293		2	3.66585	279.292
2037.75	1851.55	9564.48	21.4276		15.2006	12.0106	12.9839	98.9438	1.05622	1.94146	98.0585	0.193586	0.0197989	0.010675	13.0034	12	2.4268		1.79006		4	7.16025	279.671
2037.96	1822.91	9564.14	21.2983		15.2006	12.0106	12.9839	98.9438	1.05622	1.94146	98.0585	0.190599	0.0197989	0.010675	13.0034	12	2.38502		1.74828		2	3.49656	280.039
2038.17	1794.72	9563.77	21.1767		15.2006	12.0106	12.9839	98.9438	1.05622	1.94146	98.0585	0.187658	0.0197989	0.010675	13.0034	12	2.34387		1.70714		4	6.82854	280.398
2038.38	1767.06	9562.96	21.0532		15.2006	12.0106	12.9839	98.9438	1.05622	1.94146	98.0585	0.184781	0.0197989	0.010675	13.0034	12	2.30364		1.6669		2	3.3338	280.751
2038.59	1740.18	9562.62	20.9411		15.2006	12.0106	12.9839	98.9438	1.05622	1.94146	98.0585	0.181978	0.0197989	0.010675	13.0034	12	2.26442		1.62769		4	6.51074	281.098
2038.8	1713.66	9561.91	20.8301		15.2006	12.0106	12.9839	98.9438	1.05622	1.94146	98.0585	0.179217	0.0197989	0.010675	13.0034	12	2.22581		1.58907		2	3.17815	281.435
2039	1687.72	9560.39	20.7136		15.2006	12.0106	12.9839	98.9438	1.05622	1.94146	98.0585	0.176532	0.0197989	0.010675	13.0034	12	2.18826		1.55152		4	6.20609	281.763
2039.21	1662.45	9559.45	20.6106		15.2006	12.0106	12.9839	98.9438	1.05622	1.94146	98.0585	0.173907	0.0197989	0.010675	13.0034	12	2.15155		1.51481		2	3.02962	282.083
2039.42	1637.82	9558.92	20.5018		15.2006	12.0106	12.9839	98.9438	1.05622	1.94146	98.0585	0.17134	0.0197989	0.010675	13.0034	12	2.11565		1.47891		4	5.91564	282.394
2039.63	1613.27	9555.7	20.3934		15.2006	12.0106	12.9839	98.9438	1.05622	1.94146	98.0585	0.168828	0.0197989	0.010675	13.0034	12	2.08053		1.44379		2	2.88759	282.7
2039.84	1590.03	9556.11	20.29		15.2006	12.0106	12.9839	98.9438	1.05622	1.94146	98.0585	0.166389	0.0197989	0.010675	13.0034	12	2.04642		1.40968		4	5.63874	282.997
2040.05	1567.43	9557.84	20.1947		15.2006	12.0106	12.9839	98.9438	1.05622	1.94146	98.0585	0.163994	0.0197989	0.010675	13.0034	12	2.01294		1.3762		2	2.75241	283.288
2040.26	1545.17	9558.96	20.1028		15.2006	12.0106	12.9839	98.9438	1.05622	1.94146	98.0585	0.161646	0.0197989	0.010675	13.0034	12	1.98011		1.34337		4	5.37349	283.575
2040.47	1523.33	9559.19	20.0116		15.2006	12.0106	12.9839	98.9438	1.05622	1.94146	98.0585	0.159357	0.0197989	0.010675	13.0034	12	1.94811		1.31137		2	2.62275	283.852
2040.68	1501.82	9558.7	19.9228		15.2006	12.0106	12.9839	98.9438	1.05622	1.94146	98.0585	0.157115	0.0197989	0.010675	13.0034	12	1.91677		1.28003		4	5.12014	284.123
2040.88	1481.04	9558.57	19.8326		15.2006	12.0106	12.9839	98.9438	1.05622	1.94146	98.0585	0.154944	0.0197989	0.010675	13.0034	12	1.88641		1.24967		2	2.49935	284.387
2041.09	1460.68	9558.79	19.7431		15.2006	12.0106	12.9839	98.9438	1.05622	1.94146	98.0585	0.15281	0.0197989	0.010675	13.0034	12	1.85659		1.21985		4	4.87941	284.644
2041.3	1440.64	9557.89	19.659		15.2006	12.0106	12.9839	98.9438	1.05622	1.94146	98.0585	0.150727	0.0197989	0.010675	13.0034	12	1.82748		1.19074		2	2.38148	284.896
2041.51	1421.36	9558.27	19.5722		15.2006	12.0106	12.9839	98.9438	1.05622	1.94146	98.0585	0.148705	0.0197989	0.010675	13.0034	12	1.79921		1.16247		4	4.64987	285.141
2041.72	1402.51	9558.96	19.4908		15.2006	12.0106	12.9839	98.9438	1.05622	1.94146	98.0585	0.146722	0.0197989	0.010675	13.0034	12	1.77149		1.13475		2	2.2695	285.381
2041.93	1384.04	9559.71	19.4154		15.2006	12.0106	12.9839	98.9438	1.05622	1.94146	98.0585	0.144779	0.0197989	0.010675	13.0034	12	1.74434		1.1076		4	4.43041	285.617
2042.14	1365.97	9559.41	19.34		15.2006	12.0106	12.9839	98.9438	1.05622	1.94146	98.0585	0.142893	0.0197989	0.010675	13.0034	12	1.71799		1.08125		2	2.1625	285.846
2042.35	1348.19	9558.83	19.2596		15.2006	12.0106	12.9839	98.9438	1.05622	1.94146	98.0585	0.141041	0.0197989	0.010675	13.0034	12	1.6921		1.05536		4	4.22145	286.069
2042.56	1330.9	9557.97	19.1857		15.2006	12.0106	12.9839	98.9438	1.05622	1.94146	98.0585	0.139245	0.0197989	0.010675	13.0034	12	1.667		1.03026		2	2.06052	286.287
2042.77	1314.02	9557.8	19.1106		15.2006	12.0106	12.9839	98.9438	1.05622	1.94146	98.0585	0.137482	0.0197989	0.010675	13.0034	12	1.64236		1.00563		4	4.02251	286.499
2042.97	1297.6	9557.4	19.0412		15.2006	12.0106	12.9839	98.9438	1.05622	1.94146	98.0585	0.135769	0.0197989	0.010675	13.0034	12	1.61844		0.981699		2	1.9634	286.706
2043.18	1281.99	9559.96	18.9737		15.2006	12.0106	12.9839	98.9438	1.05622	1.94146	98.0585	0.1341	0.0197989	0.010675	13.0034	12	1.59512		0.958379		4	3.83352	286.908
2043.39	1266.45	9561.23	18.9078		15.2006	12.0106	12.9839	98.9438	1.05622	1.94146	98.0585	0.132457	0.0197989	0.010675	13.0034	12	1.57216		0.935419		2	1.87084	287.106
2043.6	1251.16	9561.23	18.8483		15.2006	12.0106	12.9839	98.9438	1.05622	1.94146	98.0585	0.130858	0.0197989	0.010675	13.0034	12	1.54981		0.913076		4	3.65231	287.301
2043.81	1236.33	9561.31	18.7853		15.2006	12.0106	12.9839	98.9438	1.05622	1.94146	98.0585	0.129305	0.0197989	0.010675	13.0034	12	1.52812		0.891381		2	1.78276	287.49
2044.02	1221.63	9560.31	18.7167		15.2006	12.0106	12.9839	98.9438	1.05622	1.94146	98.0585	0.127781	0.0197989	0.010675	13.0034	12	1.50683		0.870091		4	3.48036	287.674
2044.23	1207.4	9560.01	18.6553		15.2006	12.0106	12.9839	98.9438	1.05622	1.94146	98.0585	0.126297	0.0197989	0.010675	13.0034	12	1.4861		0.849362		2	1.69872	287.854
2044.44	1193.57	9559.23	18.5969		15.2006	12.0106	12.9839	98.9438	1.05622	1.94146	98.0585	0.124861	0.0197989	0.010675	13.0034	12	1.46603		0.829291		4	3.31716	288.028
2044.64	1180.22	9559.36	18.543		15.2006	12.0106	12.9839	98.9438	1.05622	1.94146	98.0585	0.123462	0.0197989	0.010675	13.0034	12	1.44649		0.809752		2	1.6195	288.199
2044.85	1167.06	9559.83	18.4845		15.2006	12.0106	12.9839	98.9438	1.05622	1.94146	98.0585	0.12208	0.0197989	0.010675	13.0034	12	1.42718		0.790446		4	3.16178	288.366
2045.06	1154.22	9559.45	18.4302		15.2006	12.0106	12.9839	98.9438	1.05622	1.94146	98.0585	0.120741	0.0197989	0.010675	13.0034	12	1.40848		0.771745		2	1.54349	288.529
2045.27	1141.67	9559.19	18.3744		15.2006	12.0106	12.9839	98.9438	1.05622	1.94146	98.0585	0.119431	0.0197989	0.010675	13.0034	12	1.39019		0.75345		4	3.0138	288.69
2045.48	1129.51	9559.36	18.3222		15.2006	12.0106	12.9839	98.9438	1.05622	1.94146	98.0585	0.118158	0.0197989	0.010675	13.0034	12	1.3724		0.735661		2	1.47132	288.846
2045.69	1117.75	9560.52	18.2764		15.2006	12.0106	12.9839	98.9438	1.05622	1.94146	98.0585	0.116913	0.0197989	0.010675	13.0034	12	1.35502		0.71828		4	2.87312	288.998
2045.9	1105.69	9557.97	18.2223		15.2006	12.0106	12.9839	98.9438	1.05622	1.94146	98.0585	0.115682	0.0197989	0.010675	13.0034	12	1.33782		0.701087		2	1.40217	289.146
2046.11	1093.09	9548.3	18.1541		15.2006	12.0106	12.9839	98.9438	1.05622	1.94146	98.0585	0.11448	0.0197989	0.010675	13.0034	12	1.32104		0.6843		4	2.7372	289.29
2046.32	1081.92	9544.92	18.102		15.2006	12.0106	12.9839	98.9438	1.05622	1.94146	98.0585	0.11335	0.0197989	0.010675	13.0034	12	1.30525		0.668514		2	1.33703	289.431
2046.53	1071.17	9544.08	18.0508		15.2006	12.0106	12.9839	98.9438	1.05622	1.94146	98.0585	0.112234	0.0197989	0.010675	13.0034	12	1.28966		0.652926		4	2.6117	289.569
2046.74	1060.82	9544.12	18.005		15.2006	12.0106	12.9839	98.9438	1.05622	1.94146	98.0585	0.111149	0.0197989	0.010675	13.0034	12	1.27452		0.637779		2	1.27556	289.705
2046.95	1050.56	9543.95	17.9614		15.2006	12.0106	12.9839	98.9438	1.05622	1.94146	98.0585	0.110076	0.0197989	0.010675	13.0034	12	1.25953		0.622792		4	2.49117	289.837
2047.15	1040.52	9543.03	17.9199		15.2006	12.0106	12.9839	98.9438	1.05622	1.94146	98.0585	0.109035	0.0197989	0.010675	13.0034	12	1.24498		0.608246		2	1.21649	289.965
2047.36	1030.76	9542.01	17.8796		15.2006	12.0106	12.9839	98.9438	1.05622	1.94146	98.0585	0.108024	0.0197989	0.010675	13.0034	12	1.23086		0.594126		4	2.3765	290.091
2047.57	1021.39	9543.08	17.8395		15.2006	12.0106	12.9839	98.9438	1.05622	1.94146	98.0585	0.10703	0.0197989	0.010675	13.0034	12	1.21699		0.580247		2	1.16049	290.213
2047.78	1012.21	9543.65	17.8039		15.2006	12.0106	12.9839	98.9438	1.05622	1.94146	98.0585	0.106061	0.0197989	0.010675	13.0034	12	1.20345		0.566716		4	2.26686	290.333
2047.99	1003.24	9543.87	17.7684		15.2006	12.0106	12.9839	98.9438	1.05622	1.94146	98.0585	0.105119	0.0197989	0.010675	13.0034	12	1.1903		0.553567		2	1.10713	290.45
2048.2	994.27	9542.78	17.7242		15.2006	12.0106	12.9839	98.9438	1.05622	1.94146	98.0585	0.104191	0.0197989	0.010675	13.0034	12	1.17734		0.540606		4	2.16242	290.564
2048.41	985.769	9542.05	17.6834		15.2006	12.0106	12.9839	98.9438	1.05622	1.94146	98.0585	0.103308	0.0197989	0.010675	13.0034	12	1.16501		0.528276		2	1.05655	290.676
2048.62	977.459	9542.52	17.6482		15.2006	12.0106	12.9839	98.9438	1.05622	1.94146	98.0585	0.102432	0.0197989	0.010675	13.0034	12	1.15278		0.516045		4	2.06418	290.785
2048.82	969.462	9543.18	17.6145		15.2006	12.0106	12.9839	98.9438	1.05622	1.94146	98.0585	0.101587	0.0197989	0.010675	13.0034	12	1.14098		0.504246		2	1.00849	290.891
2049.03	961.526	9543.57	17.584		15.2006	12.0106	12.9839	98.9438	1.05622	1.94146	98.0585	0.100751	0.0197989	0.010675	13.0034	12	1.12932		0.492578		4	1.97031	290.996
2049.24	953.75	9543.65	17.554		15.2006	12.0106	12.9839	98.9438	1.05622	1.94146	98.0585	0.0999355	0.0197989	0.010675	13.0034	12	1.11793		0.481189		2	0.962378	291.098
2049.45	946.227	9542.95	17.5174		15.2006	12.0106	12.9839	98.9438	1.05622	1.94146	98.0585	0.0991546	0.0197989	0.010675	13.0034	12	1.10702		0.470285		4	1.88114	291.198
2049.66	938.761	9542.69	17.486		15.2006	12.0106	12.9839	98.9438	1.05622	1.94146	98.0585	0.0983748	0.0197989	0.010675	13.0034	12	1.09614		0.459399		2	0.918797	291.295
2049.87	931.579	9541.92	17.4546		15.2006	12.0106	12.9839	98.9438	1.05622	1.94146	98.0585	0.0976302	0.0197989	0.010675	13.0034	12	1.08574		0.449002		4	1.79601	291.39
2050.08	924.737	9543.53	17.4283		15.2006	12.0106	12.9839	98.9438	1.05622	1.94146	98.0585	0.0968968	0.0197989	0.010675	13.0034	12	1.0755		0.438763		2	0.877527	291.483
2050.29	917.997	9544.3	17.3988		15.2006	12.0106	12.9839	98.9438	1.05622	1.94146	98.0585	0.0961828	0.0197989	0.010675	13.0034	12	1.06553		0.428794		4	1.71518	291.573
2050.5	911.425	9544.21	17.3715		15.2006	12.0106	12.9839	98.9438	1.05622	1.94146	98.0585	0.0954951	0.0197989	0.010675	13.0034	12	1.05593		0.419193		2	0.838387	291.662
2050.71	904.904	9544.21	17.3408		15.2006	12.0106	12.9839	98.9438	1.05622	1.94146	98.0585	0.0948118	0.0197989	0.010675	13.0034	12	1.04639		0.409654		4	1.63862	291.748
2050.92	898.588	9544.17	17.3149		15.2006	12.0106	12.9839	98.9438	1.05622	1.94146	98.0585	0.0941505	0.0197989	0.010675	13.0034	12	1.03716		0.400423		2	0.800845	291.833
2051.12	892.478	9544.47	17.2893		15.2006	12.0106	12.9839	98.9438	1.05622	1.94146	98.0585	0.0935074	0.0197989	0.010675	13.0034	12	1.02818		0.391444		4	1.56577	291.915
2051.33	886.405	9544.17	17.2655		15.2006	12.0106	12.9839	98.9438	1.05622	1.94146	98.0585	0.092874	0.0197989	0.010675	13.0034	12	1.01934		0.382602		2	0.765204	291.996
2051.54	880.526	9544.34	17.2401		15.2006	12.0106	12.9839	98.9438	1.05622	1.94146	98.0585	0.0922563	0.0197989	0.010675	13.0034	12	1.01072		0.373979		4	1.49592	292.075
2051.75	874.847	9544.55	17.2155		15.2006	12.0106	12.9839	98.9438	1.05622	1.94146	98.0585	0.0916592	0.0197989	0.010675	13.0034	12	1.00238		0.365644		2	0.731288	292.152
2051.96	869.324	9544.38	17.1944		15.2006	12.0106	12.9839	98.9438	1.05622	1.94146	98.0585	0.0910822	0.0197989	0.010675	13.0034	12	0.994327		0.357589		4	1.43036	292.228
2052.17	863.803	9544.12	17.1665		15.2006	12.0106	12.9839	98.9438	1.05622	1.94146	98.0585	0.0905063	0.0197989	0.010675	13.0034	12	0.986287		0.349549		2	0.699098	292.302
2052.38	858.498	9543.44	17.1412		15.2006	12.0106	12.9839	98.9438	1.05622	1.94146	98.0585	0.0899569	0.0197989	0.010675	13.0034	12	0.978617		0.341879		4	1.36752	292.374
2052.59	853.268	9542.91	17.1178		15.2006	12.0106	12.9839	98.9438	1.05622	1.94146	98.0585	0.0894139	0.0197989	0.010675	13.0034	12	0.971038		0.3343		2	0.6686	292.445
2052.8	848.137	9542.18	17.0969		15.2006	12.0106	12.9839	98.9438	1.05622	1.94146	98.0585	0.0888829	0.0197989	0.010675	13.0034	12	0.963626		0.326888		4	1.30755	292.514
2053.01	843.418	9543.4	17.0791		15.2006	12.0106	12.9839	98.9438	1.05622	1.94146	98.0585	0.0883771	0.0197989	0.010675	13.0034	12	0.956566		0.319828		2	0.639656	292.582
2053.22	838.642	9544.42	17.0574		15.2006	12.0106	12.9839	98.9438	1.05622	1.94146	98.0585	0.0878672	0.0197989	0.010675	13.0034	12	0.949448		0.31271		4	1.25084	292.648
2053.43	833.837	9543.83	17.039		15.2006	12.0106	12.9839	98.9438	1.05622	1.94146	98.0585	0.0873693	0.0197989	0.010675	13.0034	12	0.942497		0.305759		2	0.611519	292.713
2053.63	829.165	9541.71	17.0185		15.2006	12.0106	12.9839	98.9438	1.05622	1.94146	98.0585	0.0868991	0.0197989	0.010675	13.0034	12	0.935934		0.299197		4	1.19679	292.776
2053.84	824.684	9541.58	16.9981		15.2006	12.0106	12.9839	98.9438	1.05622	1.94146	98.0585	0.0864306	0.0197989	0.010675	13.0034	12	0.929395		0.292657		2	0.585314	292.838
2054.05	820.391	9542.73	16.9796		15.2006	12.0106	12.9839	98.9438	1.05622	1.94146	98.0585	0.0859702	0.0197989	0.010675	13.0034	12	0.922969		0.286231		4	1.14493	292.898
2054.26	816.341	9544.64	16.963		15.2006	12.0106	12.9839	98.9438	1.05622	1.94146	98.0585	0.0855287	0.0197989	0.010675	13.0034	12	0.916806		0.280069		2	0.560137	292.957
2054.47	812.387	9546.65	16.9538		15.2006	12.0106	12.9839	98.9438	1.05622	1.94146	98.0585	0.0850966	0.0197989	0.010675	13.0034	12	0.910775		0.274037		4	1.09615	293.015
2054.68	808.425	9547.72	16.936		15.2006	12.0106	12.9839	98.9438	1.05622	1.94146	98.0585	0.084672	0.0197989	0.010675	13.0034	12	0.904849		0.268111		2	0.536222	293.072
2054.89	804.478	9548	16.9187		15.2006	12.0106	12.9839	98.9438	1.05622	1.94146	98.0585	0.0842562	0.0197989	0.010675	13.0034	12	0.899045		0.262307		4	1.04923	293.127
2055.09	800.772	9549.52	16.9051		15.2006	12.0106	12.9839	98.9438	1.05622	1.94146	98.0585	0.0838547	0.0197989	0.010675	13.0034	12	0.893442		0.256704		2	0.513408	293.181
2055.3	797.105	9550.89	16.8882		15.2006	12.0106	12.9839	98.9438	1.05622	1.94146	98.0585	0.0834588	0.0197989	0.010675	13.0034	12	0.887915		0.251177		4	1.00471	293.234
2055.51	793.305	9550.67	16.8732		15.2006	12.0106	12.9839	98.9438	1.05622	1.94146	98.0585	0.0830628	0.0197989	0.010675	13.0034	12	0.882388		0.24565		2	0.4913	293.286
2055.72	789.574	9549.07	16.8591		15.2006	12.0106	12.9839	98.9438	1.05622	1.94146	98.0585	0.0826859	0.0197989	0.010675	13.0034	12	0.877129		0.240391		4	0.961564	293.337
2055.93	786.237	9550.07	16.844		15.2006	12.0106	12.9839	98.9438	1.05622	1.94146	98.0585	0.0823278	0.0197989	0.010675	13.0034	12	0.87213		0.235393		2	0.470785	293.387
2056.14	783.012	9551.89	16.8344		15.2006	12.0106	12.9839	98.9438	1.05622	1.94146	98.0585	0.0819746	0.0197989	0.010675	13.0034	12	0.8672		0.230462		4	0.921849	293.436
2056.35	779.667	9552.37	16.8207		15.2006	12.0106	12.9839	98.9438	1.05622	1.94146	98.0585	0.0816203	0.0197989	0.010675	13.0034	12	0.862255		0.225517		2	0.451035	293.483
2056.56	776.489	9553.24	16.8063		15.2006	12.0106	12.9839	98.9438	1.05622	1.94146	98.0585	0.0812802	0.0197989	0.010675	13.0034	12	0.857509		0.220771		4	0.883083	293.53
2056.77	773.358	9553.84	16.7898		15.2006	12.0106	12.9839	98.9438	1.05622	1.94146	98.0585	0.0809473	0.0197989	0.010675	13.0034	12	0.852863		0.216126		2	0.432251	293.576
2056.98	770.394	9554.85	16.7807		15.2006	12.0106	12.9839	98.9438	1.05622	1.94146	98.0585	0.0806286	0.0197989	0.010675	13.0034	12	0.848415		0.211678		4	0.846711	293.62
2057.19	767.346	9555.32	16.7639		15.2006	12.0106	12.9839	98.9438	1.05622	1.94146	98.0585	0.0803057	0.0197989	0.010675	13.0034	12	0.843908		0.20717		2	0.414341	293.664
2057.39	764.382	9555.36	16.7483		15.2006	12.0106	12.9839	98.9438	1.05622	1.94146	98.0585	0.0799951	0.0197989	0.010675	13.0034	12	0.839573		0.202835		4	0.81134	293.707
2057.6	761.463	9554.89	16.7332		15.2006	12.0106	12.9839	98.9438	1.05622	1.94146	98.0585	0.0796935	0.0197989	0.010675	13.0034	12	0.835364		0.198627		2	0.397253	293.749
2057.81	758.541	9554.38	16.7223		15.2006	12.0106	12.9839	98.9438	1.05622	1.94146	98.0585	0.079392	0.0197989	0.010675	13.0034	12	0.831157		0.194419		4	0.777676	293.79
2058.02	755.845	9555.36	16.7187		15.2006	12.0106	12.9839	98.9438	1.05622	1.94146	98.0585	0.0791016	0.0197989	0.010675	13.0034	12	0.827104		0.190366		2	0.380732	293.83
2058.23	753.285	9556.2	16.7074		15.2006	12.0106	12.9839	98.9438	1.05622	1.94146	98.0585	0.0788269	0.0197989	0.010675	13.0034	12	0.82327		0.186532		4	0.74613	293.869
2058.44	750.682	9557.18	16.6919		15.2006	12.0106	12.9839	98.9438	1.05622	1.94146	98.0585	0.0785464	0.0197989	0.010675	13.0034	12	0.819355		0.182617		2	0.365234	293.908
2058.65	748.159	9557.97	16.6841		15.2006	12.0106	12.9839	98.9438	1.05622	1.94146	98.0585	0.0782759	0.0197989	0.010675	13.0034	12	0.81558		0.178842		4	0.715369	293.946
2058.86	745.717	9558.44	16.6724		15.2006	12.0106	12.9839	98.9438	1.05622	1.94146	98.0585	0.0780166	0.0197989	0.010675	13.0034	12	0.811961		0.175223		2	0.350446	293.983
2059.07	743.328	9559.88	16.6673		15.2006	12.0106	12.9839	98.9438	1.05622	1.94146	98.0585	0.0777549	0.0197989	0.010675	13.0034	12	0.80831		0.171572		4	0.686288	294.019
2059.28	741.068	9561.57	16.6604		15.2006	12.0106	12.9839	98.9438	1.05622	1.94146	98.0585	0.0775049	0.0197989	0.010675	13.0034	12	0.80482		0.168083		2	0.336165	294.055
2059.49	738.919	9563.82	16.6494		15.2006	12.0106	12.9839	98.9438	1.05622	1.94146	98.0585	0.0772619	0.0197989	0.010675	13.0034	12	0.801429		0.164691		4	0.658766	294.09
2059.7	736.743	9565.78	16.643		15.2006	12.0106	12.9839	98.9438	1.05622	1.94146	98.0585	0.0770186	0.0197989	0.010675	13.0034	12	0.798033		0.161296		2	0.322591	294.124
2059.9	734.66	9567.11	16.6359		15.2006	12.0106	12.9839	98.9438	1.05622	1.94146	98.0585	0.0767901	0.0197989	0.010675	13.0034	12	0.794845		0.158107		4	0.632429	294.157
2060.11	732.553	9568.82	16.6311		15.2006	12.0106	12.9839	98.9438	1.05622	1.94146	98.0585	0.0765562	0.0197989	0.010675	13.0034	12	0.791582		0.154844		2	0.309688	294.19
2060.32	730.571	9570.02	16.6257		15.2006	12.0106	12.9839	98.9438	1.05622	1.94146	98.0585	0.0763395	0.0197989	0.010675	13.0034	12	0.788557		0.151819		4	0.607276	294.222
2060.53	728.516	9570.81	16.6182		15.2006	12.0106	12.9839	98.9438	1.05622	1.94146	98.0585	0.0761185	0.0197989	0.010675	13.0034	12	0.785473		0.148735		2	0.29747	294.253
2060.74	726.507	9571.5	16.6133		15.2006	12.0106	12.9839	98.9438	1.05622	1.94146	98.0585	0.0759031	0.0197989	0.010675	13.0034	12	0.782467		0.14573		4	0.582919	294.284
2060.95	724.644	9572.55	16.6049		15.2006	12.0106	12.9839	98.9438	1.05622	1.94146	98.0585	0.0757002	0.0197989	0.010675	13.0034	12	0.779636		0.142898		2	0.285796	294.314
2061.16	722.79	9574.15	16.5968		15.2006	12.0106	12.9839	98.9438	1.05622	1.94146	98.0585	0.0754939	0.0197989	0.010675	13.0034	12	0.776757		0.140019		4	0.560077	294.343
2061.36	720.828	9574.07	16.5925		15.2006	12.0106	12.9839	98.9438	1.05622	1.94146	98.0585	0.0752896	0.0197989	0.010675	13.0034	12	0.773906		0.137168		2	0.274337	294.372
2061.57	719.094	9574.37	16.5797		15.2006	12.0106	12.9839	98.9438	1.05622	1.94146	98.0585	0.0751061	0.0197989	0.010675	13.0034	12	0.771346		0.134608		4	0.538431	294.401
2061.78	717.442	9575.76	16.5705		15.2006	12.0106	12.9839	98.9438	1.05622	1.94146	98.0585	0.0749227	0.0197989	0.010675	13.0034	12	0.768786		0.132048		2	0.264095	294.429
2061.99	715.862	9577.32	16.5688		15.2006	12.0106	12.9839	98.9438	1.05622	1.94146	98.0585	0.0747456	0.0197989	0.010675	13.0034	12	0.766314		0.129576		4	0.518303	294.456
2062.2	714.219	9578.93	16.5625		15.2006	12.0106	12.9839	98.9438	1.05622	1.94146	98.0585	0.0745615	0.0197989	0.010675	13.0034	12	0.763745		0.127007		2	0.254015	294.483
2062.41	712.748	9580.4	16.5593		15.2006	12.0106	12.9839	98.9438	1.05622	1.94146	98.0585	0.0743965	0.0197989	0.010675	13.0034	12	0.761443		0.124705		4	0.49882	294.509
2062.62	711.114	9581.09	16.5523		15.2006	12.0106	12.9839	98.9438	1.05622	1.94146	98.0585	0.0742206	0.0197989	0.010675	13.0034	12	0.758988		0.122251		2	0.244501	294.535
2062.83	709.435	9580.19	16.5463		15.2006	12.0106	12.9839	98.9438	1.05622	1.94146	98.0585	0.0740523	0.0197989	0.010675	13.0034	12	0.75664		0.119902		4	0.479609	294.56
2063.04	707.901	9579.66	16.5401		15.2006	12.0106	12.9839	98.9438	1.05622	1.94146	98.0585	0.0738963	0.0197989	0.010675	13.0034	12	0.754462		0.117725		2	0.235449	294.585
2063.25	706.493	9579.66	16.5321		15.2006	12.0106	12.9839	98.9438	1.05622	1.94146	98.0585	0.0737494	0.0197989	0.010675	13.0034	12	0.752412		0.115674		4	0.462697	294.61
2063.46	704.995	9579.4	16.5253		15.2006	12.0106	12.9839	98.9438	1.05622	1.94146	98.0585	0.0735949	0.0197989	0.010675	13.0034	12	0.750257		0.113519		1	0.113519	294.634
